# Supplementary material for: Innovation and constraint leading to complex multicellularity in the Ascomycota
Source: Nat Commun. 2017 Feb 8;8:14444. doi: 10.1038/ncomms14444 (PMC5309816; doi:10.1038/ncomms14444)
Supplement: Supplementary Data 1 — Phylogenetic distribution of CM-associated genes [file ncomms14444-s2.xlsx]

## Sheet: Supplementary Data 1
Supplementary Data. Phylogenetic distribution of CM-associated genes
ID	gene name	protein name/annotated domain	-log10(hmm e-value)
			N.irr	S.cer	S. pom	N.crassa	S.macrospora	M.oryzae	F.oxysporum	B.graminis	B.fuckeliana	S.sclerotiorum	N.fischeri	A.fumigatus	A.nidulans	P.nodorum	A.oligospora	P.confluens	T.melanosporum	S.cerevisiae	C.albicans	N.irregularis	S.complicata	T.deformans	S.pombe	P.graminis	S.roseus	U.maydis	L.bicolor	C.cinerea	R.oryzae	B.dendrobatidis	M.brevicollis	H.sapiens	D.discoideum	A.thaliana
NCU09632			185.638	-	-	1	1	1	1	1	1	1	1	1	1	1	1	1	0	0	0	1	1	0	0	0	0	0.5	1	0	0	0	0.25	0	0	0
NCU07467		--	25.8539	-	-	1	1	1	1	1	1	1	1	1	1	1	1	1	0	0	0	1	0	0	0	0	0	0	1	1	0	0	0	0	0	0
NCU02390		--	21.0605	-	-	1	1	1	1	1	1	1	1	1	1	1	1	0	0	0	0	1	1	0	0	0	0	0	1	1	0	0	0	0	0	0
NCU06390		--	53.1805	-	-	1	1	1	1	0	1	1	0	0	0	1	1	1	0	0	0	1	1	1	0	0	0	0	0.25	0.25	0.5	0	0	0	0	0
NCU08230		--	29.6198	-	-	1	1	1	1	0	1	1	1	1	0	0	0	0	0	0	0	1	0.5	1	0	0	0	0	0	0	0	0	0	0	0	0
NCU03351		--	9.69897	-	-	1	1	1	1	1	1	1	1	1	0	0	1	1	0	0	0	1	1	1	0	0	0	0	0	0	0	0	0	0	0	0
NCU09032		--	8.95861	-	-	1	1	1	1	1	1	1	1	1	1	1	1	1	0	0	0	1	1	1	0	0	0	0	0	0	0	0	0	0	0	1
NCU11341		Translation initiation factor eIF-2B	8.31876	-	-	1	1	1	1	1	0	0	1	1	1	1	1	0	0	0	0	1	0	1	0	0	0	0	0	0	0	0	0	0	0	0
NCU05138		--	47.8861	-	-	1	1	1	0	0	1	1	1	1	1	1	1	1	0	0	0	1	0.5	1	0	0.5	0	0	0	0.5	0	0	0	0.5	0	0
NCU09832		--	45	-	-	1	1	1	0	0	1	1	1	1	1	1	1	1	0	0	0	1	0.5	1	0	0.5	0	0	0	0.5	0	0	0	0.5	0	0
NCU00729		--	50.0088	-	9.31876	1	1	1	0	0	1	1	1	1	1	0	0	0	0	0	0	1	1	1	0.25	0.25	0	0.25	0.25	0.25	0	0	0	0	0	0
NCU05992		--	10.1549	-	-	1	1	1	1	1	1	1	1	1	1	0	0	1	0	0	0	1	1	1	0	0	0	0	0	0	0	0	0	0	0	0
NCU01542		--	7.56864	-	-	1	1	1	1	1	1	1	1	1	1	1	1	1	0	0	0	1	1	1	0	0	0	0	0	0	0	0	0	0	0	0
NCU01917		--	56.1805	-	-	1	1	1	1	1	1	1	1	1	1	0	1	1	0	0	0.25	1	0.5	0	0	0	0.5	0	0.25	0.25	0.5	0.5	0	0.25	0	0.25
NCU02262		--	5.01773	-	-	1	1	1	1	1	1	1	1	1	1	1	1	1	0	0	1	1	1	0	0	0	0	0	0	0	0	0	0	0	0	0
NCU00675	efr-3	Protein efr-3	77.2676	14.2676	13.4437	1	1	1	1	1	1	1	1	1	1	1	1	0	0	0.25	0.5	1	1	0.5	0.25	0.25	0	0	0.25	0.25	0.25	0	0	0	0	0
NCU05625		--	15.9208	-	-	1	1	1	1	0	1	0	1	0	0	1	0	0	0	0	0	1	0	0	0	0	0	0	0	0	0	0	0	0	0	0
NCU00515		--	3.21467	-	-	1	1	0	1	1	1	1	0	0	0	1	0	0	0	0	0	1	0	0	0	0	0	0	0	0	0	0	0	0	0	0
NCU03265		--	12.8239	-	-	1	1	1	1	0	1	1	1	1	1	1	0	0	0	0	0	1	0	0	0	0	0	0	0	0	0	0	0	0	0	0
NCU01886		--	3.55284	-	-	1	1	1	1	0	1	1	0	0	1	0	0	0	0	0	0	1	0	0	0	0	0	0	0	0	0	0	0	0	0	0
NCU00912		--	13.0757	-	-	1	1	1	1	0	1	1	1	0	0	0	0	0	0	0	0	1	1	0	0	0	0	0	0	0	0	0	0	0	0	0
NCU04807		Universal stress protein family domain-containing protein	12.2366	-	-	1	1	1	1	1	1	1	1	1	0	1	1	1	0	0	0	1	1	0	0	0	0	0	0	0	0	0	0	0	0	0
NCU10806		--	15.699	-	-	1	1	1	1	0	1	1	1	1	1	1	0	1	0	0	0	1	1	0	0	0	0	0	0	0	0	0	0	0	0	0
NCU05512		Copper resistance protein Crd2	19.2218	-	-	1	1	1	1	1	1	1	1	1	1	1	1	0	0	0	0	1	1	0	0	0	0	0	0	0	0	0	0	0	0	0
NCU04577		--	13.5229	-	-	1	1	1	1	1	1	1	1	1	1	1	1	1	0	0	0	1	1	0	0	0	0	0	0	0	0	0	0	0	0	0
NCU01205		--	5.67778	-	-	1	1	1	1	1	1	1	1	1	1	1	1	1	0	0	0	1	1	0	0	0	0	0	0	0	0	0	0	0	0	0
NCU09459		--	9.27572	-	-	1	1	1	1	0	1	1	1	1	1	1	0	0	0	0	0	1	1	0	0	0	0	0	0	0	0	0	0	0	0	0
NCU04801	csy	Chalcone synthase	15.5376	-	-	1	1	1	1	1	1	1	0	0	0	1	1	0	0	0	0	1	0	0	0	0	0	0	0	0	0	0	0	0	1	1
NCU05460		--	22.0555	-	-	1	1	1	1	0	1	1	0	0	0	1	1	1	1	0	0	1	0	0	0	0	0	0	0	0	0	0	0	1	0	1
NCU01974		--	9.42022	-	-	1	1	1	1	1	1	1	1	1	1	1	1	1	1	0	0	1	0	0	0	0	0	0	0	0	0	0	0	0	0	1
NCU04643		Peptide-N4-	22.0757	-	-	1	1	1	0	1	1	1	1	1	1	1	1	1	0	0	1	1	0	0	0	1	0	0	0	1	0	0	0	0	0	1
NCU06607		--	63.9208	-	-	1	1	1	1	1	1	1	0	0	0	1	1	0	0	0	0	1	0	0	0	1	0	0	1	1	0	0	0	0	0	0
NCU06079		--	27.4559	-	-	1	1	1	1	1	1	1	0	0	0	1	1	1	0	0	0	1	0	0	0	0.5	0	0	0	0.5	0	0	0	0	0	0
NCU03294		--	11.7212	-	-	1	1	1	1	0	1	1	0	0	0	1	1	0	0	0	0	1	0	0	0	1	0	0	0	1	0	0	0	0	0	0
NCU00762	gh5-1	Endoglucanase 3	57.8239	-	-	1	1	1	1	0	1	1	1	1	1	1	1	1	1	0	0	1	0	0	0	1	0	0	1	1	0	0.5	0	0	0.25	0
NCU05978		--	35.8539	-	-	1	1	1	1	1	1	1	1	1	1	1	1	1	1	0	0	1	0	0	0	0	0	0	1	1	0	0	0	0	0	0
NCU08615		Tyrosinase	91.1871	-	-	1	1	1	1	1	1	1	1	1	1	1	1	1	1	0	0	1	0	0	0	0.25	0	0	1	1	0	0.25	0.25	0.25	0.25	0
NCU00776		Tyrosinase	63.8539	-	-	1	1	1	1	1	1	1	1	1	1	1	1	1	1	0	0	1	0	0	0	0.25	0	0	1	1	0	0.25	0.25	0.25	0.25	0
NCU07505		Mito ribosomal protein L18	36.041	-	3.21467	1	1	1	1	0	1	1	0	0	0	1	1	1	1	0	0	1	0.5	0	0.5	0.5	0	0	1	1	0.5	0.5	0.5	0.5	0	1
NCU02625		--	43.9586	-	-	1	1	1	1	1	1	1	0	0	0	1	1	0	1	0	0	1	0.25	0	0	1	0.5	0	1	1	0	0	0	0.5	0	0
NCU05191		--	51.4685	-	-	1	1	1	1	1	1	1	1	1	0.5	1	1	1	1	0	0	1	1	0	0	0.5	0.25	0	1	1	0	0.5	0	0	0	0.25
NCU09479		--	63	-	-	1	1	1	1	1	1	1	1	1	0.5	1	1	1	1	0	0	1	1	0	0	0.5	0.25	0	1	1	0	0.25	0	0	0	0.25
NCU04496		--	57.699	-	-	1	1	1	1	1	1	1	1	1	0.5	1	1	1	1	0	0	1	1	0	0	0.5	0.25	0	1	1	0	0.25	0	0	0	0.25
NCU08996		--	36.0315	-	-	1	1	0	0	0	1	0	1	1	0	0	1	1	1	0	0	1	1	0	0	0	0	0	1	1	0	0	0	0	0	0
NCU01699		--	81.0862	-	-	1	1	1	1	1	1	1	1	1	0.25	1	1	1	1	0	0	1	0.25	0	0	0.25	0.25	0	1	1	0	0.25	0	0	0	0
NCU00454		--	7.76955	-	-	1	1	1	1	1	1	1	1	1	1	1	1	1	1	0	0	1	1	0	0	0	0	1	0	1	0	0	0	0	0	0
NCU00921		--	23.1675	-	-	1	1	1	1	1	1	1	1	1	1	1	1	1	1	0	0	1	1	0	0	1	0	1	0	1	0	0	0	0	0	0
NCU03801		Alkaline phosphatase	113.886	-	-	1	1	1	1	1	1	1	1	1	1	1	1	1	1	0	0	1	1	0	0	1	0	0.5	0.25	1	0	0	0.25	0	0	0.25
NCU03458		--	38.8239	-	10.9208	1	1	1	1	1	1	1	1	1	1	1	1	1	1	0	0	1	0.5	0	0.5	0	0	0.5	0	1	0.5	0.5	0	0.5	0	0.5
NCU07064		L-galactonate dehydratase	179.337	-	-	1	1	1	1	0	1	1	1	1	1	1	1	1	1	0	0	1	1	0	0	0	0.5	0.5	0	1	1	0	0.25	0.5	0	0
NCU00251		--	100.229	-	-	1	1	1	1	1	1	1	1	1	1	1	1	1	0.5	0	0.25	1	1	0.25	0	0	0	0.25	1	1	0.5	0	0.5	0.5	0	0.5
NCU03355		Calpain-5	122.699	6.92082	-	1	1	1	1	1	1	1	1	1	1	1	1	1	1	0.25	0.25	1	1	0.25	0	0	0.25	0.25	1	1	0.5	0	0.5	0.5	0	0.5
NCU01151		Calpain-B	103.481	5.76955	-	1	1	1	1	1	1	1	1	1	1	1	1	1	1	0.25	0.25	1	1	0.5	0	0.25	0.25	0.25	1	1	0.5	0	0.5	0.5	0	0.5
NCU08432		--	7.284	-	-	1	1	1	1	0	1	1	1	1	1	1	1	1	1	0	0	1	1	0	0	0	0	0	1	1	0	0	0	0	0	0
NCU05550		--	4.82391	-	-	1	1	1	1	0	1	1	1	0	1	1	1	0	1	0	0	1	1	0	0	0	0	0	1	1	0	0	0	0	0	0
NCU09631		--	97.7696	-	-	1	1	1	1	1	1	1	1	1	1	1	1	1	1	0	0	1	1	0	0	0.25	0	0.5	0.5	0.25	0	0	0.25	0	0	0
NCU08153		Phosphodiesterase/alkaline phosphatase D	77.3565	-	-	1	1	1	1	1	1	1	1	1	1	1	1	1	1	0	0	1	1	0	0	0.25	0	0.5	1	0.25	0	0	0.25	0	0	0.25
NCU09722		--	29.2924	-	-	1	1	1	1	1	1	1	1	1	1	1	0	1	1	0	0	1	1	0	0	0	0	1	1	1	0.5	0	0	0.5	0	0
NCU03264		ELMO/CED-12 family protein	121.959	3.58503	-	1	1	1	1	1	1	1	1	1	1	1	1	1	1	0.25	0.25	1	1	0	0	0.5	0	1	1	1	1	0.25	0.25	0.25	0.25	0.25
NCU00518		MGS207 protein	21.4318	-	-	1	1	1	1	1	1	1	1	1	1	1	1	1	1	0	0	1	1	0	0	1	0	1	1	1	1	0	0	0	0	0
NCU08599		--	18.7959	-	-	1	1	1	1	1	1	1	1	1	1	1	1	1	1	0	0	1	1	0	0	1	0	1	1	1	1	0	0	0	0	0
NCU03793		--	59.3188	-	-	1	1	1	1	1	1	1	1	1	1	1	1	1	1	0	0	1	1	0	0	1	0	1	1	1	1	0	0	0	0	0
NCU00032	pex8	Peroxin 8	22.0088	-	-	1	1	1	1	1	1	1	1	1	1	1	1	1	1	0	0.5	1	1	0.5	0	1	0	0	1	1	0.25	0	0	0	0	0
NCU06997		--	19.699	-	-	1	1	1	1	1	1	1	1	1	1	1	1	1	1	0	0	1	1	1	0	1	0	1	1	1	0	0	0	0	0	0
NCU05838		--	72.9586	-	-	1	1	1	1	1	1	1	1	1	1	1	0	1	1	0	0	1	0.5	0	0	0.5	0.5	1	0.5	0.5	0	0.25	0	0.25	0	0
NCU09237		KH domain RNA binding protein	97.7696	49.6576	55.6576	1	1	1	1	1	1	1	1	1	1	1	1	1	1	0.25	0.25	1	1	0.25	0.25	0.5	0.5	1	1	0.5	0.5	0.25	0.25	0.25	0	0.25
NCU11228		DUF1339 domain-containing protein	237.167	-	68.7696	1	1	1	1	1	1	1	1	1	1	1	1	1	1	0	0.25	1	1	0.25	0.25	0.5	0.5	0.5	0.5	1	0.25	0.25	0.25	0.25	0.25	0.25
NCU00215		--	47.2757	21.1024	-	1	1	1	1	0	1	1	1	1	1	1	1	1	1	0.5	1	1	1	1	0	0.5	0	0.5	0.5	0.5	0.5	0	0	0	0.5	0
NCU01036		DUF907 domain-containing protein	195.444	141.018	99.3565	1	1	1	1	1	1	1	1	1	1	1	1	1	1	0.5	1	1	1	1	0.25	0.25	0	0.25	0.25	0.25	0	0	0	0	0	0
NCU01968		MFS transporter	106.292	58.0555	60.9586	1	1	1	1	1	1	1	1	1	1	1	1	1	1	0.5	1	1	1	1	0.5	0.25	0.25	0.5	0.25	0.25	0.25	0	0	0	0	0
NCU01362		INO80 chromatin remodeling complex	91.3565	47.3665	-	1	1	1	1	1	1	1	1	1	1	1	1	1	1	0.25	1	1	1	1	0	0.25	0.25	0.5	0.5	0.5	0	0	0	0	0	0
NCU08283		Integral membrane channel protein	82.2518	55.7447	-	1	1	1	1	1	1	1	1	1	1	1	1	1	1	0.5	1	1	1	1	0	0.5	0.5	0.5	0.5	0.5	0	0	0.25	0.25	0	0
NCU06256		Phosphoglycerate mutase	42.1675	16.2076	-	1	1	1	1	1	1	1	1	1	1	1	1	1	1	0.5	0.5	1	1	1	0	0	0	1	0.5	0.5	0	0	0	0	0.5	0
NCU06878		--	38.9208	13.6383	18.3872	1	1	1	1	1	0	1	1	1	1	1	1	1	1	0.5	0.5	1	1	1	0.5	0.5	0	1	0.5	0.5	0.5	0	0	0	0	0
NCU01978		--	136.959	94.0506	77.1192	1	1	1	1	1	1	1	1	1	1	1	1	1	1	0.5	0.5	1	1	1	0.5	0.5	0	0.5	0.5	0.5	0.25	0	0	0	0	0
NCU03462		Leucine Rich Repeat domain-containing protein	85.2596	41.1871	-	1	1	1	1	1	1	1	1	1	1	1	1	1	1	0.25	1	1	1	1	0	0.25	0.25	0.25	0.25	0.25	0.25	0.25	0	0.25	0.25	0.25
NCU02276	bdp-2	Transcriptional activator spt7	93.8239	64.1938	64.1871	1	1	1	1	1	1	1	1	1	1	1	1	1	1	0.5	1	1	1	0.5	0.5	0.25	0.25	0.25	0.25	0.25	0.25	0.25	0.25	0.25	0.25	0.25
NCU02608		--	72.0655	47.8861	47.1675	1	1	1	1	1	1	1	1	1	1	1	1	1	1	0.5	1	1	1	1	0.5	0.25	0.25	0.25	0.25	0.25	0.25	0.25	0.25	0.25	0.25	0.25
NCU06758		--	93.3468	11.3768	14.3188	1	1	1	1	1	1	1	1	1	1	1	1	1	1	0.25	1	1	0.25	1	0.25	0.25	0.25	0.25	0.25	0.25	0.25	0.25	0.25	0.25	0.25	0.25
NCU09227		Kelch repeat-containing protein	194.149	126.553	22.7212	1	1	1	1	1	1	1	1	1	1	1	1	1	1	0.5	1	1	0.25	1	0.25	0.5	0.25	0.5	0.25	0.25	0.25	0.5	0.25	0.25	0.25	0.5
NCU01254		Cation efflux family protein family	85.8539	37.4318	57.5229	1	1	1	1	1	1	1	1	1	1	1	1	1	1	0.25	0.5	1	0.5	1	0.5	0	0	0.25	0.25	0.25	0.25	0.25	0	0.25	0.25	0.25
NCU08357	cac-2	Chromatin assembly factor 1 protein	85.6198	32.8239	53.3279	1	1	1	1	1	1	1	1	1	1	1	1	1	1	0.25	0.5	1	0.5	1	0.5	0.25	0.25	0.25	0.5	0.5	0.5	0.25	0.25	0.25	0.25	0.25
NCU10043		Mitotic spindle checkpoint component mad3, variant	246.013	145.377	147.481	1	1	1	1	1	1	1	1	1	1	1	1	1	1	0.5	0.5	1	0.5	1	0.5	0.25	0.25	0.5	0.5	0.5	0.25	0.25	0.25	0.25	0.25	0.25
NCU06315		Inositol hexaphosphate kinase 3, variant	91.4559	57.9208	50.9208	1	1	1	1	1	1	1	1	1	1	1	1	1	1	0.5	0.5	1	1	1	0.25	0.25	0.25	0.25	0.25	0.5	0.25	0.25	0.25	0.25	0.25	0.25
NCU08012	exo70	Exocyst complex protein exo70	147	80.7212	37.6778	1	1	1	1	1	0	1	1	1	1	1	1	1	1	0.5	0.25	1	1	1	0.25	0.25	0.25	0.25	0.25	0.25	0.25	0.5	0.25	0.25	0.25	0.25
NCU06246	drh-15	ATP-dependent RNA helicase mrh4, mitochondrial	139.31	76.699	39.7696	1	1	1	1	1	1	1	1	1	1	1	1	1	1	0.5	0.5	1	1	1	0.25	0.25	0.25	0.25	0.25	0.25	0.25	0.5	0.25	0.25	0.25	0.25
NCU04125		TGF beta receptor associated protein 1	76.7447	19.9586	24.3188	1	1	1	1	1	1	1	1	1	1	1	1	1	1	0.25	0.25	1	1	1	0.25	0.25	0.25	0.5	0.25	0.5	0.25	0.25	0.25	0.5	0.25	0.25
NCU06595		Vacuolar protein sorting protein	91.4949	24.1871	40.0506	1	1	1	1	1	1	1	1	1	1	1	1	1	1	0.25	0.25	1	1	1	0.25	0.25	0	0.25	0.25	0.25	0	0.25	0.25	0.5	0.25	0.25
NCU03342		--	74.7959	-	7.88606	1	1	1	1	1	1	1	1	1	1	1	1	1	1	0	0.25	1	1	1	0.25	0.25	0	0.25	0.25	0.25	0.25	0.25	0.25	0.25	0.25	0.5
NCU07724	mdv1	Mitochondrial division protein 1	194.31	106.167	96.9586	1	1	1	1	1	1	1	1	1	1	1	1	1	1	0.25	0.25	1	1	1	0.25	0.25	0.25	0.25	0.25	0.25	0.25	0.25	0.25	0.25	0.25	0.25
NCU03924		DNA repair protein Rtt107	189.114	53.7959	97.9586	1	1	1	1	1	1	1	1	1	1	1	1	1	1	0.25	0.5	1	1	1	0.25	0.25	0	0.25	0.25	0.25	0.25	0.25	0.25	0.25	0.25	0.25
NCU06171	pan-1	Actin cytoskeleton-regulatory complex protein pan-1	155.237	61.4437	67.4089	1	1	1	1	1	1	1	1	1	1	1	1	1	1	0.25	0.5	1	1	1	0.25	0.25	0.25	0.25	0.25	0.25	0.25	0.25	0.25	0.25	0.25	0.25
NCU06568	kpr-2	Probable kinetochore protein nuf2	88.4815	24.2291	67.8861	1	1	1	1	1	1	1	1	1	1	1	1	1	1	0.25	0.25	1	1	1	0.5	0.25	0.25	0.25	0.25	0.25	0	0.5	0.25	0.25	0.25	0.25
NCU09120		Lysine-specific histone demethylase Aof2	207.721	23.6021	70.6383	1	1	1	1	1	1	1	1	1	1	1	1	1	1	0.25	0.25	1	1	1	0.25	0.25	0.25	0.25	0.25	0	0.25	0.5	0.25	0.5	0.25	0.5
NCU03557		Amino-acid N-acetyltransferase subunit Mak10	37.4815	15.585	14.4685	1	1	1	1	1	1	1	1	1	1	1	1	1	1	0.5	0.5	1	1	1	0.5	0	0	0	0.5	0.5	0.5	0.5	0	0.5	0.5	0
NCU04571		--	56.6021	17.5376	30.6778	1	1	1	1	1	1	1	1	1	1	1	1	1	1	0.5	0.5	1	1	1	0.5	0	0	0.5	0.5	0.5	0.5	0.5	0.25	0.5	0.5	0.25
NCU01455		Signal recognition particle subunit SRP72	110.102	36.0915	54.7447	1	1	1	1	1	1	1	1	1	1	1	1	1	1	0.5	0.5	1	1	0.5	0.5	0	0	0	0.25	0.25	0.5	0.5	0.25	0.5	0.5	0.5
NCU02015	ptr-2	Palmitoyltransferase erf2	69.6198	42.041	42.8239	1	1	1	1	1	1	1	1	1	1	1	1	1	1	0.5	0.5	1	1	0.5	0.5	0.25	0.25	0.25	0.5	0.25	0.5	0.5	0.25	0.5	0.25	0.5
NCU16337	nup-9	Nucleoporin-9	212.745	130.959	116.036	1	1	1	1	1	1	1	1	1	1	1	1	1	1	0.5	0.5	1	1	0.5	0.5	0.25	0.25	0.25	0.25	0.5	0.25	0.5	0.25	0.5	0.25	0.25
NCU05715	vsp-1	Sorting nexin mvp1	69.1367	40.3565	4.74473	1	1	1	1	1	1	1	1	1	1	1	1	1	1	0.5	0.5	1	1	1	0.25	0.5	0	0	0.5	0.5	0.5	0.25	0	0.25	0	0
NCU00064		--	57.7212	21.0655	-	1	1	1	1	1	1	1	1	1	1	1	1	1	1	0.5	0.5	1	1	1	0	0.5	0	0.5	0.5	0.5	0.5	0.25	0	0.25	0	0
NCU09079		Meiotically up-regulated 72 protein, variant 2	41.8861	3.79588	9.61979	1	1	1	1	1	1	1	1	1	1	1	1	1	1	0.5	0.5	1	1	1	0.5	0.5	0	0	0.5	0.5	0	0.5	0	0	0	0
NCU02048		VPS9 domain-containing protein	136.244	40.7212	5.67778	1	1	1	1	1	1	1	1	1	1	1	1	1	1	0.25	0.5	1	1	1	0.25	0.25	0	0.25	0	0.25	0.25	0.5	0	0.25	0	0
NCU06540		Topisomerase II associated protein	171.377	70.5376	130.699	1	1	1	1	1	1	1	1	1	1	1	1	1	1	0.25	0.5	1	1	1	0.5	0.5	0	0.25	0.25	0.25	0.5	0.25	0.25	0.25	0	0
NCU01654		Long-chain-fatty-acid-CoA ligase 1	199.276	113.854	42.699	1	1	1	1	1	1	1	1	1	1	1	1	1	1	0.25	0.25	1	1	1	0.25	0.5	0.5	0.25	0.25	0.5	0.5	0.25	0.25	0.25	0.25	0.25
NCU06839		Rhomboid family protein	97.1367	39.9208	15.0915	1	1	1	1	1	1	1	1	1	1	1	1	1	1	0.25	0.25	1	1	1	0.25	0.5	0.5	0.5	0.5	0.5	0.5	0.25	0.25	0.25	0.25	0.25
NCU06483		F-box and WD repeat-containing protein	206.018	56.1487	69.1675	1	1	1	1	1	1	1	1	1	1	1	1	1	1	0.25	0.25	1	1	1	0.25	0.5	0.5	0.5	0.5	0.5	0.5	0.25	0.25	0.25	0.25	0.25
NCU01083	spe-2	S-adenosylmethionine decarboxylase	68.4815	32.4815	37.7696	1	1	1	1	1	1	1	1	1	1	1	1	1	1	0.5	0.25	1	1	1	0.5	0.25	0.5	0.5	0.25	0.5	0.5	0.5	0.25	0.5	0.25	0.25
NCU09500		--	91.7212	22.5086	53.5528	1	1	1	1	1	1	1	1	1	1	1	1	1	1	0.25	0.25	1	1	1	0.5	0.25	0.25	0.25	0.25	0.5	0.5	0.25	0.25	0.25	0.25	0.25
NCU11187		Signal sequence receptor alpha subunit	66.7447	24.7959	32.4089	1	1	1	1	1	1	1	1	1	1	1	1	1	1	0.25	0.25	1	1	1	0.5	0.25	0.25	0.25	0.25	0.25	0.5	0.25	0.25	0.25	0.25	0.25
NCU00517		Cell cycle checkpoint protein RAD17	77.2596	35.1249	47.7696	1	1	1	1	1	1	1	1	1	1	1	1	1	1	0.25	0.25	1	1	1	0.5	0.5	0.25	0.5	0.5	0.5	0.25	0.5	0.25	0.5	0.25	0.25
NCU07440	mus-38	MUS38	189.569	99.0655	140.167	1	1	1	1	1	1	1	1	1	1	1	1	1	1	0.25	0.25	1	1	1	0.5	0.5	0.25	0.5	0.5	0.5	0.25	0.5	0.25	0.25	0.25	0.25
NCU11321		Ribosomal L1 domain-containing protein 1	86.2007	18.6021	63.2291	1	1	1	1	1	1	1	1	1	1	1	1	1	1	0.25	0.25	1	1	1	0.5	0.5	0.5	0.5	0.5	0.5	0.25	0.5	0.25	0.25	0.25	0.5
NCU03330		TBC domain-containing protein	71.0132	14.1249	44.5376	1	1	1	1	1	1	1	1	1	1	1	1	1	1	0.25	0.25	1	1	1	0.5	0.5	0.5	0.5	0.5	0.5	0.25	0.25	0.25	0.25	0.25	0.25
NCU04535		Spindle pole body component	182.699	70.8539	131.824	1	1	1	1	1	1	1	1	1	1	1	1	1	1	0.25	0.5	1	1	1	0.5	0.5	0.25	0.5	0.5	0.5	0.5	0.5	0.25	0.5	0.25	0.25
NCU00117		Exocyst complex component Sec15	209.167	45.0605	101.699	1	1	1	1	1	1	1	1	1	1	1	1	1	1	0.25	0.25	1	1	1	0.5	0.5	0.5	0.5	0.5	0.5	0.5	0.5	0.25	0.5	0.25	0.25
NCU07701		DUF300 domain-containing protein	158.398	56.4202	102.886	1	1	1	1	1	1	1	1	1	1	1	1	1	1	0.25	0.5	1	1	1	0.5	0.5	0.5	0.5	0.25	0.5	0.5	0.25	0.25	0.25	0.25	0.25
NCU07699		--	80.9586	5.10237	56.3565	1	1	1	1	1	1	1	1	1	1	1	1	1	1	0.25	0.25	1	1	1	0.5	0.5	0.25	0.5	0.5	0.5	0.5	0.25	0.25	0.25	0.25	0.25
NCU09469		EF hand domain-containing protein	166.319	77.8861	88.1938	1	1	1	1	1	1	1	1	1	1	1	1	1	1	0.25	0.5	1	1	1	0.5	0.5	0.25	0.5	0.5	0.5	0.5	0.25	0.25	0.25	0.25	0.25
NCU06855		--	73.4437	-	41	1	1	1	1	1	0	1	1	1	1	1	1	1	1	0	0.5	1	1	1	0.5	0.25	0.5	0.25	0.5	0.5	0.5	0.25	0.25	0.25	0	0.25
NCU02531		--	109.77	20.5686	68.7447	1	1	1	1	1	1	1	1	1	1	1	1	1	1	0.25	0.5	1	1	1	0.5	0.25	0.5	0.25	0.5	0.5	0.5	0.25	0.25	0.25	0.25	0.25
NCU08029		Thiamine pyrophosphokinase	92.7696	71.1135	66.5376	1	1	1	1	1	1	1	1	1	1	1	1	1	1	0.5	0.5	1	1	1	0.5	0.5	0.5	0.5	0.25	0.5	0.5	0.5	0	0	0	0.25
NCU04316	kex1	Pheromone-processing carboxypeptidase kex1	183.77	117.62	110.357	1	1	1	1	1	1	1	1	1	1	1	1	1	1	0.5	0.5	1	1	1	0.5	0.5	0.5	0.25	0.25	0.5	0.25	0.5	0.25	0.25	0.25	0.25
NCU05250		--	198.456	74.6778	121.796	1	1	1	1	1	1	1	1	1	1	1	1	1	1	0.25	0.25	1	1	1	0.5	0.5	0.25	0.25	0.5	0.5	0.25	0.25	0	0.25	0.25	0.25
NCU04428			129.26	40.5376	73.3665	1	1	1	1	1	1	1	1	1	1	1	1	1	1	0.25	0.25	1	1	1	0.5	0.25	0	0.5	0.5	0.5	0.25	0.25	0	0.25	0.25	0.25
NCU01465		--	175	32.3979	99.4815	1	1	1	1	1	1	1	1	1	1	1	1	1	1	0.25	0.25	1	1	1	0.5	0.25	0.25	0.5	0.5	0.5	0.25	0.25	0.25	0.25	0.25	0.25
NCU02678		--	54.0757	18.3979	11.0757	1	1	1	1	1	1	1	1	1	1	1	1	1	1	0.5	0.25	1	1	1	0.25	0.5	0.25	0.25	0.5	0.5	0.25	0.5	0	0.5	0	0.25
NCU17058		FF domain-containing protein	67.4318	3.52288	40.7696	1	1	1	1	1	1	1	1	1	1	1	1	1	1	0.25	0	1	1	1	0.5	0.5	0.25	0.25	0.5	0.5	0.25	0.25	0.25	0.5	0.25	0.25
NCU06033		GPI transamidase component PIG-S	59.7212	17.8861	22.5086	1	1	1	1	1	1	1	1	1	1	1	1	1	1	0.25	0	1	1	1	0.5	0.5	0.5	0.25	0.5	0.5	0.25	0.5	0	0.5	0.25	0.25
NCU07710	iml1	Vacuolar membrane-associated protein iml1	194.337	124.42	145.31	1	1	1	1	1	1	1	1	1	1	1	1	1	1	0.5	0.5	1	1	1	0.5	0.25	0.25	0	0.5	0.25	0.5	0.5	0.25	0.25	0.25	0
NCU04840		Autophagy-related protein 13	58.9208	12.284	38.7696	1	1	1	1	1	1	1	1	1	1	1	1	1	1	0.25	0.5	1	1	1	0.5	0.25	0.25	0.25	0.5	0.25	0.5	0.5	0	0.25	0	0.25
NCU04355		Phosphatidylinositol 4-kinase type II subunit alpha	185.569	101.252	108.854	1	1	1	1	1	1	1	1	1	1	1	1	1	1	0.25	0.5	1	1	1	0.5	0.25	0.25	0.25	0.5	0.25	0.5	0.25	0.25	0.25	0	0.25
NCU07020		Vacuolar protein sorting-associated protein vps17	144.215	84.4089	98.699	1	1	1	1	1	1	1	1	1	1	1	1	1	1	0.5	0.5	1	1	1	0.5	0.25	0.25	0.25	0.25	0.25	0.25	0.25	0	0.25	0	0
NCU07793		--	83.4559	44.7959	54.3468	1	1	1	1	1	1	1	1	1	1	1	1	1	1	0.5	0.5	1	1	1	0.5	0.25	0.25	0.25	0.25	0.25	0.25	0.25	0	0.25	0.25	0.25
NCU09537		Rho-GTPase-activating protein 8	182.921	95.5229	135.347	1	1	1	1	1	1	1	1	1	1	1	1	1	1	0.25	0.5	1	1	1	0.5	0.25	0.25	0.25	0.25	0.25	0.25	0.25	0	0.25	0.25	0
NCU01911		GDP/GTP exchange factor Sec2p	62.4685	25.2076	34.3979	1	1	1	1	1	1	1	1	1	1	1	1	1	1	0.5	0.25	1	1	1	0.5	0.25	0.25	0.5	0.25	0.25	0.25	0.25	0.25	0.25	0	0
NCU00459		--	223.161	109.319	150.092	1	1	1	1	1	1	1	1	1	1	1	1	1	1	0.5	0.25	1	1	1	0.5	0.5	0.5	0.5	0.25	0.25	0.25	0.25	0	0.25	0	0
NCU08052		Aquaporin	91.3665	56.6778	4.00436	1	1	1	1	1	1	1	1	1	1	1	1	1	1	0.5	0.5	1	1	1	0.25	0.5	0.5	0.5	0.5	0.25	0.25	0.25	0.25	0.25	0.25	0.25
NCU07915		Integral membrane protein	60.5686	29.1192	38.8539	1	1	1	1	1	1	1	1	1	1	1	1	1	1	0.5	0.5	1	1	1	0.5	0.5	0.25	0.5	0.5	0.5	0	0.25	0.25	0.25	0.25	0.25
NCU08227		--	47.6198	-	-	1	1	1	1	0	1	1	1	1	1	1	1	1	1	0	0	1	0	1	0	0.5	0	0	1	0.5	0	0	0	0	0	0
NCU03128		--	69.1805	-	-	1	1	1	1	0	1	1	1	1	0.25	1	1	1	1	0	0	1	0.5	1	0	0	0	0	1	1	0.25	0	0	0	0	0
NCU08356		Acetamidase	88.4202	23.7447	50.2924	1	1	1	1	0	1	1	1	1	1	1	1	1	1	0.25	0.5	1	0.5	1	0.5	0.25	0.25	0.25	1	1	0	0	0.25	0.25	0	0
NCU00732		Trichothecene C-15 hydroxylase	67.8861	6.04576	5.26761	1	1	1	1	1	1	1	1	1	1	1	1	1	1	0.25	0.25	1	0.5	1	0.25	0.5	0.5	0.5	1	0.5	0.25	0.25	0.25	0.25	0.25	0.25
NCU03564		Flap structure-specific endonuclease	68.1805	11.9586	11.1308	1	1	1	1	1	1	1	1	1	1	1	1	1	1	0.25	0.25	1	1	1	0.25	0.25	0.25	0.5	1	0.5	0.25	0.25	0.25	0.25	0.25	0.25
NCU11283	asa-1	ASTRA-associated protein 1	9.22915	-	-	1	1	1	1	1	1	1	1	1	1	1	1	1	1	0	0	1	1	1	0	0	0	0	1	1	0	0	0	0	0	0
NCU02355		--	44.7447	-	-	1	1	1	1	0	1	1	1	1	1	1	1	1	1	0	0	1	1	1	0	0	0.5	0	1	0.5	0	0	0.5	0	0	0
NCU09879		--	41.5528	-	4.72125	1	1	1	1	1	1	1	1	1	1	1	1	1	1	0	0	1	1	1	0.5	0.5	0	0.5	1	1	0	0	0.5	0	0	0
NCU06460		Acid phosphatase	89.2924	-	66.4559	1	1	1	1	1	1	1	1	1	1	1	1	1	1	0	0	1	1	1	0.5	0	0	0.5	1	0.5	0.25	0.25	0.25	0.25	0.25	0
NCU00274	mus-21	Serine/threonine-protein kinase tel1	53.5086	-	28.6198	1	1	1	1	1	1	1	1	1	1	1	1	1	1	0	0	1	1	1	0.5	0.5	0	0	0	1	0	0.5	0	0.5	0	0.25
NCU03978		Carboxylesterase	94.4559	-	25.6778	1	1	1	1	1	1	1	1	1	1	1	1	1	1	0	0	1	1	1	0.25	0.25	0.25	0.5	0.5	1	0.25	0.25	0.25	0.25	0.25	0.25
NCU06950		--	72.0809	-	51.2924	1	1	1	1	1	1	1	1	1	1	1	1	1	1	0	0	1	1	1	0.5	0.25	0	0.25	0.5	1	0	0.25	0.25	0.5	0.25	0.5
NCU04772		Coatamer subunit protein	67.9586	-	14.6021	1	1	1	1	1	1	1	1	1	1	0	1	1	1	0	0	1	1	1	0.25	0.25	0	0.25	0.25	0.5	0.5	0.5	0.5	0.5	0.25	0.25
NCU02788	ric8	RIC8	42.284	-	10.1487	1	1	1	1	1	1	1	1	1	1	1	1	1	1	0	0	1	1	1	0.5	0.5	0	0.5	0.5	0.5	0	0.5	0.5	0.5	0	0
NCU09644	uvs-3	UVS-3	49.1024	4.72125	7.92082	1	1	1	1	1	1	1	1	1	1	1	1	1	0.5	0.25	0	1	1	1	0.25	0	0	0	0	0.5	0	0	0	0.25	0	0
NCU07238		--	19.585	-	-	1	1	1	1	1	1	1	1	1	1	1	1	1	1	0	0	1	1	1	0	0	0	0	0	1	0	0	0	0	0	0
NCU03925		Toxin biosynthesis protein	59.3468	5.60206	-	1	1	1	1	0	1	1	1	1	1	1	1	1	1	0.25	0.25	1	1	1	0	0.25	0	0.5	0.5	0.25	0.25	0	0	0	0.25	0
NCU04614		60S ribosomal protein L19	196.886	7.23657	21.2441	1	1	1	1	1	1	1	1	1	1	1	1	1	1	0.25	0	1	1	1	0.25	0.25	0.25	0.5	0.25	0.25	0.25	0	0	0	0.25	0.25
NCU00528	ham-4	FHA domain-containing protein	30.3188	-	-	1	1	1	1	1	1	1	1	1	1	1	1	1	1	0	0	1	1	1	0	0.5	0	0.5	0.5	0.5	0	0	0	0	0	0
NCU03045		Cellular morphogenesis protein	258.569	88.3279	89.2596	1	1	1	1	1	1	1	1	1	1	1	1	1	1	0.25	0	1	1	1	0.25	0.25	0	0.5	0.25	0.5	0.25	0.25	0	0	0	0
NCU05435		--	61.9586	8.67778	-	1	1	1	1	1	1	1	1	1	1	1	1	1	1	0.25	0	1	1	1	0	0	0	0.25	0	0	0.25	0.25	0	0.25	0	0
NCU02613		--	12.8239	-	-	1	1	1	1	1	1	1	1	1	1	1	1	1	1	0	0	1	1	1	0	0	0	0	0	0	0	0	0	0	0	0
NCU03554		--	27.2518	-	-	1	1	1	1	1	1	1	1	1	1	1	1	1	1	0	0	1	1	1	0	0	0	0	0	0	0	0	0	0	0	0
NCU03667		--	10.1549	-	-	1	1	1	1	1	1	1	1	1	1	1	1	1	1	0	0	1	1	1	0	0	0	0	0	0	0	0	0	0	0	0
NCU06090		--	4.88606	-	-	1	1	1	1	1	1	1	1	1	1	0	1	1	1	0	0	1	1	1	0	0	0	0	0	0	0	0	0	0	0	0
NCU05027		--	8.11919	-	-	1	1	1	1	1	1	1	1	1	1	1	1	1	1	0	0	1	1	1	0	0	0	0	0	0	0	0	0	0	0	0
NCU08779		--	82.8539	6.65758	-	1	1	1	1	1	1	1	1	1	1	1	1	1	1	0.25	0.25	1	1	1	0	0.25	0	0	0.25	0.25	0.25	0	0.25	0.25	0	0
NCU03136		--	65.4815	21.5376	-	1	1	1	1	1	1	1	1	1	1	1	1	1	1	0.25	0.25	1	1	1	0	0	0	0.25	0	0.25	0	0	0.25	0.25	0.25	0.25
NCU04661		--	52.2757	-	-	1	1	1	1	1	1	1	1	1	1	1	1	1	1	0	0	1	0.5	1	0	0	0	0.25	0.25	0.25	0.25	0	0	0	0	0
NCU02379	mus-10	Mutagen sensitive-10 protein	51.7959	-	-	1	1	1	1	1	1	1	1	0	1	1	1	1	1	0	0	1	1	1	0	0	0.25	0.5	0	0.5	0	0	0	0.25	0	0
NCU04256		--	80.4202	-	49.2757	1	1	1	1	1	1	1	1	1	1	1	1	1	1	0	0.25	1	1	1	0.5	0	0	0	0	0	0.25	0.25	0.25	0.25	0	0.25
NCU08511		Arrestin domain conatining protein	50.6198	-	18.8239	1	1	1	1	1	1	1	1	1	1	1	1	1	1	0	0.5	1	1	1	0.5	0	0	0.25	0.25	0	0	0	0	0	0	0
NCU03225		--	47.5376	-	19.6021	1	1	0	1	1	1	1	1	1	1	1	1	1	1	0	0	1	1	1	0.5	0	0	0	0.25	0.25	0	0	0	0	0	0
NCU11427		CUE domain-containing protein	56.0655	23.3468	35.8239	1	1	1	1	1	1	1	1	1	1	1	1	1	1	0.5	0	1	1	1	0.5	0	0.25	0.25	0.25	0.25	0.5	0	0.25	0.25	0	0
NCU09240		--	38.5086	-	7.88606	1	1	1	1	1	1	1	1	1	1	1	1	1	1	0	0	1	1	1	0.5	0.5	0.5	0	0.5	0.5	0.5	0	0	0	0	0
NCU00325		--	36.7447	-	15.3768	1	1	1	1	1	1	1	1	1	1	1	1	1	1	0	0	1	1	1	0.5	0.5	0.5	0	0.5	0.5	0.5	0	0	0	0	0
NCU02560		--	82.0315	-	-	1	1	1	1	0	1	1	1	1	1	1	1	1	1	0	1	1	0	1	0	0	0.25	0	0.5	0.5	0	0.5	0.25	0	0.5	0.25
NCU01818		--	5.14874	-	-	1	1	1	1	0	1	1	1	1	1	1	1	0	1	0	1	1	0	1	0	0	0	0	0	0	0	0	0	0	0	0
NCU00340	pp-1	Transcription factor steA	8.74473	-	-	1	1	1	1	1	1	1	1	1	1	1	1	1	1	0	1	1	0	1	0	1	0	0	1	1	0	0	0	0	0	0
NCU04373		--	39.2757	16.4318	-	1	1	1	1	1	1	1	1	1	1	1	1	1	1	0.5	1	1	0	1	0	0.5	0.5	0	0.5	0.5	0.5	0	0	0	0	0
NCU06579	bud3	BUD3	7.56864	-	-	1	1	1	1	1	0	1	1	1	1	1	1	1	1	0	0	1	0	0	0	0	0	0	1	0	0	0	0	0	0	0
NCU01442		DUF1671 domain-containing protein	7.35655	-	-	1	1	1	1	1	1	1	1	1	1	1	1	1	1	0	0	1	0	0	0	0	0	0	1	0	1	0	0	0	0	0
NCU02173		C6 zinc finger protein	5.27572	-	-	1	1	1	1	1	1	1	1	1	1	1	1	1	1	0	0	1	0	1	0	1	0	0	1	0	1	0	0	0	0	0
NCU00042		Selenoprotein domain-containing protein	34.6778	-	-	1	1	1	1	0	1	1	1	1	1	0	1	1	1	0	0	1	1	1	0	0	0	0	1	0	1	0	0	0	0	0
NCU08331		--	139.26	-	73.0555	1	1	1	1	1	1	1	0	0	0	1	1	1	1	0	0.25	1	1	0	0.5	0.25	0.25	0.25	0.25	0.25	0.25	0.25	0	0.25	0.25	0
NCU06445		--	70.2007	-	40.699	1	1	1	1	1	1	1	0	0	0	0	0	1	1	0	0	1	1	0	0.5	0	0	0	0	0	0.25	0	0	0	0.25	0.25
NCU06506		--	9.88606	-	-	1	1	1	1	0	1	1	0	0	0	0	1	1	1	0	0	1	1	0	0	0	0	0	0	0	0	0	0	0	0	0
NCU04872		--	17.6778	-	-	1	1	1	1	1	1	1	0	0	0	1	1	1	1	0	0	1	1	1	0	0	0	0	0	0	0	0	0	0	0	0
NCU08039		--	13.9586	-	-	1	1	1	1	1	1	1	1	1	0	0	1	1	1	0	0	1	1	1	0	0	0	0	0	0	0	1	0	0	0	0
NCU04254		--	17.699	-	-	1	1	1	1	1	0	1	1	1	0	1	0	1	1	0	0	1	0	1	0	0	0	0	1	0	0	1	0	0	0	0
NCU04232		--	35.6576	13	-	1	1	1	1	0	1	1	1	1	0	1	1	1	1	0.5	0.5	1	0	1	0	0	0	0.5	0.5	0.5	0	0	0	0	0	0
NCU02026		--	79.9586	40.1549	-	1	1	1	1	1	1	1	0	0	0	0	0	1	1	0.5	0	1	0	0	0	0.5	0	0.5	0.5	0.5	0	0.25	0	0	0	0
NCU01717		--	3.60206	-	-	1	1	1	1	0	1	0	0	0	0	1	1	1	1	0	0	1	0	0	0	0	0	0	1	0	0	0	0	0	0	0
NCU04499		--	21.8239	-	-	1	1	1	1	1	1	1	0	0	0	1	0	0	1	0	0	1	0	0	0	0	0	0	0	0	0	0	0	0	0	0
NCU02664		--	5	-	-	1	1	1	1	1	1	1	0	0	0	1	1	1	1	0	0	1	0	0	0	0	0	0	0	0	0	0	0	0	0	0
NCU06731		--	28.4318	-	-	1	1	1	1	1	1	1	0	0	0	1	1	1	1	0	0	1	0	0	0	0	0	0	0	0	0	0	0	0	0	0
NCU00998		RNA polymerase II mediator complex subunit Nut1	23.1739	-	-	1	1	1	1	1	1	1	1	1	1	1	1	1	1	0	0	1	0	0	0	1	1	0	0	0	0	0	0	0	0	0
NCU01380		--	60.1367	-	-	1	1	1	1	1	1	1	1	1	1	1	1	1	1	0	0	1	0	0.5	0	0	1	0	0	0	0	0	0	0	0	0
NCU05932		--	50.8539	-	-	1	1	1	1	1	1	1	1	1	1	1	1	1	1	0	0	1	0	0	0	0	1	0	0	0.25	0	0	0	0	0	0
NCU05404		Endoglucanase	54.3468	-	-	1	1	1	1	1	1	1	1	1	1	1	1	1	1	0	0	1	0	0	0	0	1	0	0	0	0	0	0	0	0	0
NCU00822		--	47.3372	-	-	1	1	1	1	1	1	1	1	1	1	1	1	1	1	0	0	1	0	0	0	0	1	0	0	0	0	0	0	0	0	0
NCU00102		--	71.7959	-	-	1	1	1	1	0	1	1	1	1	1	1	1	1	1	0	0	1	0	1	0	0	0.5	1	0	0	0	0	0.25	0	0	0.25
NCU05893		AT DNA binding protein	3.09691	-	-	1	1	1	1	0	1	1	1	1	1	1	1	1	1	0	0	1	0	1	0	0	0	0	0	0	0	0	0	1	0	0
NCU02742		--	75.9208	-	30.0506	1	1	1	1	1	1	1	1	1	1	1	1	1	1	0	0	1	0	1	0.25	0.25	0.25	0.25	0.25	0.25	0	0	0	0.25	0	0
NCU00377		LMBR1 domain-containing protein	83.0809	-	35.4202	1	1	1	1	1	1	1	1	1	1	1	1	1	1	0	0	1	0	1	0.25	0	0	0	0	0	0	0.25	0.25	0.25	0.25	0.25
NCU04946		--	8.23657	-	-	1	1	1	1	1	1	1	1	1	1	1	1	1	1	0	0	1	0	1	0	0	0	0	0	0	0	0	0	0	0	0
NCU02049		--	9.92082	-	-	1	1	1	1	1	1	1	1	1	1	1	1	1	1	0	0	1	0	1	0	0	0	0	0	0	0	0	0	0	0	0
NCU16367		--	6.74473	-	-	1	1	1	1	1	1	1	1	1	1	1	1	0	1	0	0	1	0	1	0	0	0	0	0	0	0	0	0	0	0	0
NCU04757		--	8.19382	-	-	1	1	1	1	1	1	1	1	1	1	1	1	1	1	0	0	1	0	1	0	0	0	0	0	0	0	0	0	0	0	0
NCU00226		MFS transporter	77.4202	-	-	1	1	1	1	1	1	1	1	1	1	1	1	1	1	0	0.5	1	0.5	0	0	1	0	0.5	0	0	0.25	0.5	0	0	0.25	0
NCU07674	mob1-2	Mob1 family protein	56.699	-	3.63827	1	1	1	1	1	1	1	1	1	1	1	1	1	1	0	0	1	0.5	0	0.25	0.5	0.25	0.5	0	0.5	0.25	0.5	0	0.5	0	0
NCU09219		Dopey domain-containing protein	203.854	112.796	67.6576	1	1	1	1	1	1	1	1	1	1	1	1	1	1	0.5	0.5	1	0.5	0	0.25	0.5	0.5	0.5	0	0.5	0.25	0.25	0	0.25	0.25	0
NCU08600		--	94.8861	-	-	1	1	1	1	1	1	1	1	1	1	1	1	1	1	0	0.25	1	1	0.5	0	0	0.25	0.25	0.25	0.25	0.25	0	0	0	0	0
NCU06799	vad-5	Fungal specific transcription factor	61.4089	4.67778	9.22915	1	1	1	1	1	1	1	1	1	1	1	1	1	1	0.25	0.25	1	1	0.5	0.25	0.25	0.25	0.25	0.25	0.25	0.25	0	0	0	0	0
NCU09253		DUF907 domain-containing protein	217.721	77.8861	64.0458	1	1	1	1	1	1	1	1	1	1	1	1	1	1	0.25	0.25	1	1	0.5	0.25	0.25	0	0.25	0.25	0.25	0	0	0	0	0	0
NCU01668		--	30.9208	-	-	1	1	1	1	1	1	1	1	1	1	1	1	1	1	0	0.5	1	1	0	0	0	0	0	0	0	0	0	0	0	0	0
NCU06095	csp-2	CP2 transcription factor, variant	78.8539	-	-	1	1	1	1	1	1	1	1	1	1	1	1	1	1	0	0	1	1	0	0	0	0	0	0	0	0.25	0	0	0.25	0	0
NCU00279		--	40.9208	-	-	1	1	1	1	1	1	1	1	1	1	1	1	1	1	0	0	1	1	0	0	0	0	0	0	0	0	0	0	0	0	0
NCU06557		--	41.2218	-	-	1	1	1	1	0	1	1	1	1	1	1	1	1	1	0	0	1	1	0	0	0	0	0	0	0	0	0	0	0	0	0
NCU03222		--	24.6778	-	-	1	1	1	1	1	1	1	1	1	1	1	1	1	1	0	0	1	1	0	0	0	0	0	0	0	0	0	0	0	0	0
NCU06509		--	22.0458	-	-	1	1	1	1	1	1	1	1	1	1	1	1	1	1	0	0	1	1	0	0	0	0	0	0	0	0	0	0	0	0	0
NCU02041	acw-11	Anchored cell wall protein 11	17.6383	-	-	1	1	1	1	1	1	1	1	1	1	1	1	1	1	0	0	1	1	0	0	0	0	0	0	0	0	0	0	0	0	0
NCU09370		--	13.3768	-	-	1	1	1	1	1	1	1	1	1	1	1	1	1	1	0	0	1	1	0	0	0	0	0	0	0	0	0	0	0	0	0
NCU00550		--	12.8539	-	-	1	1	1	1	1	1	1	1	1	1	1	1	1	1	0	0	1	1	0	0	0	0	0	0	0	0	0	0	0	0	0
NCU02694		--	11.4318	-	-	1	1	1	1	1	1	1	1	1	1	1	0	1	1	0	0	1	1	0	0	0	0	0	0	0	0	0	0	0	0	0
NCU03858		--	8.82391	-	-	1	1	1	1	1	0	1	1	1	1	1	1	1	1	0	0	1	1	0	0	0	0	0	0	0	0	0	0	0	0	0
NCU05386		--	8.52288	-	-	1	1	1	1	1	1	1	1	1	1	1	1	1	1	0	0	1	1	0	0	0	0	0	0	0	0	0	0	0	0	0
NCU06737		--	7	-	-	1	1	1	1	1	1	1	1	1	1	1	1	1	1	0	0	1	1	0	0	0	0	0	0	0	0	0	0	0	0	0
NCU00458		--	6.52288	-	-	1	1	1	1	1	1	1	1	1	1	1	1	1	1	0	0	1	1	0	0	0	0	0	0	0	0	0	0	0	0	0
NCU03906		BSD domain-containing protein	5.95861	-	-	1	1	1	1	1	1	1	1	1	1	1	1	1	1	0	0	1	1	0	0	0	0	0	0	0	0	0	0	0	0	0
NCU06623		--	5.18046	-	-	1	1	1	1	1	1	1	1	1	1	1	1	1	1	0	0	1	1	0	0	0	0	0	0	0	0	0	0	0	0	0
NCU03268		--	4	-	-	1	1	1	1	1	1	1	1	1	1	1	1	1	1	0	0	1	1	0	0	0	0	0	0	0	0	0	0	0	0	0
NCU06844		--	4.29243	-	-	1	1	1	1	1	1	1	1	1	1	1	1	1	1	0	0	1	1	0	0	0	0	0	0	0	0	0	0	0	0	0
NCU05013		--	50.1487	-	-	1	1	1	1	0	1	1	1	1	1	1	1	1	1	0	0	1	1	0	0	0.25	0.25	0.5	0	0	0.25	0	0	0	0	0
NCU01208		--	13.2518	-	-	1	1	1	1	1	1	1	1	1	1	1	1	0	1	0	0	1	1	0	0	0	0	1	0	0	0	0	0	0	0	0
NCU05578		--	59.6021	-	-	1	1	1	1	1	1	1	1	1	1	1	1	1	1	0	0	1	1	0	0	0.25	0.25	0.5	0.25	0.25	0	0.25	0	0.25	0.25	0.25
NCU06774		Intracellular protein transporter	95.8861	10.4437	17.1871	1	1	1	1	1	1	1	1	1	1	1	1	1	1	0.25	0	1	1	0	0.25	0.25	0.25	0.25	0.25	0.25	0.25	0.25	0	0.25	0.25	0
NCU01665		KH domain-containing protein	95.2596	-	61.585	1	1	1	1	1	1	1	1	1	1	1	1	1	1	0	0	1	1	0	0.5	0.5	0	0.5	0.25	0.25	0.25	0.25	0	0.25	0	0.25
NCU01659		DDENN domain-containing protein, variant 1	179.886	-	116.337	1	1	1	1	1	1	1	1	1	1	1	1	1	1	0	0	1	1	0	0.5	0.25	0	0.25	0	0.25	0.25	0.25	0.25	0.25	0.25	0.25
NCU03364		DENN domain-containing protein, variant	297.456	-	12.6383	1	1	1	1	1	1	1	1	1	1	1	1	1	1	0	0	1	1	0	0.25	0.25	0	0.25	0	0.25	0.25	0.25	0.25	0.25	0.25	0.25
NCU07187		--	29.9208	-	-	1	1	1	1	1	1	1	1	1	1	1	1	1	1	0	0	1	0	0	0	0	0	0	0	0	0	0	0	0.5	0.5	0
NCU07910		--	17.8539	-	-	1	1	1	1	0	1	1	1	1	1	1	1	1	1	0	0	1	0	0	0	0	0	0	0	0	0	0	0	0	1	0
NCU08597		--	49.0088	-	9.60206	1	1	1	1	1	1	1	1	1	1	1	1	1	1	0	0.5	1	0	0	0.5	0	0.25	0.5	0	0	0	0	0	0	0	0
NCU06977		--	37.0757	-	-	1	1	1	1	0	1	1	1	1	1	1	1	1	1	0	1	1	0	0	0	0	0	0.5	0.5	0	0	0	0	0	0	0
NCU03555		--	84.6576	-	38.6383	1	1	1	1	0	1	1	1	1	1	1	1	1	1	0	0	1	0.5	0	0.25	0	0	0	0	0	0.25	0	0	0	0	0
NCU00412		--	58.585	-	-	1	1	1	1	1	1	1	1	1	1	1	1	1	1	0	0	1	0.25	0	0	0	0	0	0	0	0.25	0.25	0	0	0.25	0
NCU04258	dap-1	Dim2-associated protein 1	10.5376	-	-	1	1	1	1	1	1	1	1	1	1	1	1	1	1	0	0	1	0	0	0	0	0	0	0	0	0	0	0	0	0	0
NCU09263	acw-4	Anchored cell wall protein 4	21.7212	-	-	1	1	1	1	0	0	0	1	1	1	1	1	1	1	0	0	1	0	0	0	0	0	0	0	0	0	0	0	0	0	0
NCU08047		--	7.13668	-	-	1	1	1	1	1	1	1	1	1	1	1	1	1	1	0	0	1	0	0	0	0	0	0	0	0	0	0	0	0	0	0
NCU08700		--	6.38722	-	-	1	1	1	1	1	1	1	1	1	1	0	0	0	1	0	0	1	0	0	0	0	0	0	0	0	0	0	0	0	0	0
NCU04381		--	3.12494	-	-	1	1	1	1	1	1	1	1	1	1	1	1	1	1	0	0	1	0	0	0	0	0	0	0	0	0	0	0	0	0	0
NCU06497		Cell division cycle protein 123	3.61979	-	-	1	1	1	1	1	1	1	1	1	1	1	1	1	1	0	0	1	0	0	0	0	0	0	0	0	0	0	0	0	0	0
NCU04654		tRNA-guanine transglycosylase	71.6198	-	47.0757	1	1	1	1	1	1	1	1	1	1	1	1	1	1	0	0	1	0	0	0.5	0	0.25	0	0.25	0.25	0.5	0.25	0	0.25	0.25	0
NCU03338		--	60.3872	20.1612	36.7696	1	1	1	0	1	1	1	1	1	1	1	1	0	1	0.25	0.25	1	0.5	0	0.5	0	0	0	0	0	0.5	0.25	0	0.25	0	0
NCU04095		SH3 domain-containing protein	140.26	49	75.0757	1	1	1	1	1	1	1	1	1	1	1	1	1	1	0.25	0.25	1	0.25	0	0.5	0	0	0	0	0	0.25	0	0	0.25	0	0
NCU06833		--	59.2518	5.24413	10.0362	1	1	1	1	1	1	1	1	1	0.25	1	1	1	1	0.25	0.25	1	0.25	0.5	0.25	0	0.25	0.25	0	0.25	0.25	0	0.25	0.25	0.25	0.25
NCU09998	apg-8	Autophagy-related protein 11	91.5229	12.6778	25.0362	1	1	1	1	1	1	1	1	1	1	1	1	1	1	0.25	0.25	1	0.25	0.5	0.25	0.25	0	0.5	0.25	0.5	0.25	0.25	0	0	0.25	0.25
NCU06628		SH3 domain-containing protein	91.9208	4.76955	-	1	1	1	1	1	1	1	1	1	1	1	1	1	1	0.25	0	1	0.25	0.25	0	0	0.25	0.25	0.25	0.25	0.25	0.25	0	0.25	0.25	0.25
NCU07731		--	65.4202	9.36653	6.01773	1	1	1	1	1	1	1	1	1	1	1	1	1	1	0.25	0.25	1	0.25	0.5	0.25	0	0	0.25	0	0.25	0.25	0.25	0.25	0.25	0.25	0.25
NCU08604		--	85.3372	10.2076	58.699	1	1	1	1	1	1	1	1	1	1	1	1	1	1	0.25	0.25	1	0	0.5	0.5	0.25	0.25	0.5	0.25	0.25	0.25	0.25	0	0.25	0	0
NCU17239		Anucleate primary sterigmata protein B	85.1308	-	43.1427	1	1	1	1	1	1	1	1	1	1	1	1	1	1	0	0	1	0.25	0.5	0.25	0.25	0.25	0.25	0.25	0.25	0.25	0.25	0	0.25	0	0
NCU03379		--	182.347	91.4559	17.3665	1	1	1	1	1	1	1	1	1	1	1	1	1	1	0.25	0.25	1	0.25	0.25	0.25	0.25	0.25	0.25	0.25	0.25	0.25	0.25	0.25	0.25	0.25	0
NCU03852		GTPase activating protein	145.959	52.9586	7.23657	1	1	1	1	1	1	1	1	1	1	1	1	1	1	0.25	0.25	1	0.5	0.25	0.25	0.25	0.5	0.25	0.25	0.25	0.25	0.25	0.25	0.25	0.25	0
NCU04396		--	91.2924	12.7447	13.7696	1	1	1	1	1	1	1	1	1	1	1	1	1	1	0.25	0.25	1	0.25	0.5	0.25	0.25	0.25	0.25	0.25	0.25	0.5	0.25	0.25	0.25	0.25	0.25
NCU02286		--	81.585	20.9208	36.2518	1	1	1	1	1	1	1	1	1	1	1	1	1	1	0.25	0.25	1	0.25	0.5	0.25	0.25	0.25	0.25	0.25	0.25	0.25	0.25	0.25	0.25	0.25	0.25
NCU07565		von Willebrand RING finger domain-containing protein	69.0362	7.07572	4.85387	1	1	1	1	1	1	1	1	1	1	1	1	1	1	0.25	0.25	1	0.25	0.5	0.25	0.25	0.25	0.25	0.5	0.25	0.25	0.25	0.25	0.25	0	0.25
NCU05260		Protein kinase domain-containing protein	66.2924	3.85387	3.67778	1	1	1	1	1	1	1	1	1	1	1	1	1	1	0.25	0.25	1	0.25	0.5	0.25	0.25	0.25	0.25	0.5	0.25	0.25	0.25	0.25	0.25	0.25	0.25
NCU04270		--	16.4815	-	-	1	1	1	1	1	0	1	1	1	1	1	1	1	1	0	0	1	1	0	0	0	0	0	0	0	0	0	0	1	0	0
NCU03645		--	12.5686	-	-	1	1	1	1	1	1	1	1	1	1	1	1	1	1	0	0	1	1	0	0	0	0	0	0	0	0	0	0	1	0	0
NCU02165		--	41.1549	-	-	1	1	1	1	1	1	1	1	1	1	1	1	1	1	0	0	1	1	0	0	0	0	0	0	0	0	0	0.5	0.5	0.5	0
NCU02100		Probable lysosomal cobalamin transporter	173.699	-	-	1	1	1	1	1	1	1	1	1	1	1	1	0	1	0	0	1	1	0.5	0	0	0	0	0	0	0.25	0.25	0.25	0.5	0.25	0.25
NCU01273		Beta-taxilin, variant	101.921	-	-	1	1	1	1	0	1	1	1	1	1	1	1	1	1	0	0	1	1	0	0	0	0	0	0.5	0.5	0	0.5	0.5	0.5	0.25	0.5
NCU08841		--	58.1367	-	-	1	1	1	1	1	1	1	1	1	1	1	1	1	1	0	0	1	1	0	0	0	0.25	0	0.25	0.25	0.5	0	0	0.5	0.25	0.25
NCU03426		Pps1 dual specificty phosphatase	72.5086	17.585	-	1	1	1	1	0	1	1	1	1	1	1	1	1	1	0.25	0.25	1	1	0	0	0.25	0.25	0.25	0.25	0.25	0.25	0	0.25	0.25	0	0.25
NCU07698	sec5	Exocyst complex component Sec5	188.77	53.5086	-	1	1	1	1	1	1	1	1	1	1	1	1	1	1	0.25	0.25	1	1	0.25	0	0.25	0.25	0.25	0.25	0.25	0.5	0.25	0.25	0.25	0.25	0.25
NCU06971	xlr-1	Transcriptional activator xlnR	40.7959	3.74473	-	1	1	1	1	1	1	1	1	1	1	1	1	1	1	0.5	0.5	1	1	1	0	0	0	0	0	0	0	0	0	0	0	0
NCU01458		--	11.3188	-	-	1	1	1	1	0	1	1	1	1	1	1	1	1	1	0	1	1	1	1	0	0	0	0	0	0	0	0	0	0	0	0
NCU02586		ENTH domain-containing protein	8.88606	-	-	1	1	1	1	1	1	1	1	1	1	1	1	1	1	0	1	1	1	1	0	0	0	0	0	0	0	0	0	0	0	0
NCU06850	gel-5	1,3-beta-glucanosyltransferase	243.538	137	125.215	1	1	1	1	1	1	1	1	1	0.5	1	1	1	0.5	0.5	0.5	1	0.5	0.25	0.5	0.25	0	0.25	0.25	0.25	0.5	0	0	0	0	0
NCU06361		Cwl1	52.1367	18.2676	20.2147	1	1	1	1	1	1	1	1	1	1	1	1	1	1	0.5	0.5	1	1	0	0.5	0	0	0	0	0	0.5	0	0	0.25	0.25	0.25
NCU00495		SipA3	124	62.4949	72.0605	1	1	1	1	1	1	1	1	1	1	1	1	1	1	0.5	1	1	1	0.25	0.5	0	0	0	0	0	0.5	0.25	0.25	0.25	0.25	0.25
NCU08000		Cutinase transcription factor 1 alpha	126.699	11.9208	23.3279	1	1	1	1	1	1	1	1	1	1	1	1	1	1	0.25	1	1	1	0.25	0.25	0.25	0.25	0.25	0.25	0.25	0.25	0.25	0	0	0	0
NCU00007	prr-4	pH-response regulator protein palH/prr-4	53.6021	15.585	-	1	1	1	1	1	1	1	1	1	1	1	1	1	1	0.5	0.5	1	1	0	0	0	0	0	0	0	0	0	0	0	0	0
NCU05758	pre-2	Pheromone receptor	50.2441	29.8539	24.8539	1	1	1	1	1	1	1	1	1	1	1	1	1	1	0.5	0.5	1	1	0	0.5	0	0	0	0	0	0	0	0	0	0	0
NCU04108		Isoamyl alcohol oxidase	25.9208	-	-	1	1	1	1	0	1	1	1	1	1	1	1	1	1	0	0.5	1	0.5	1	0	1	1	1	1	1	0	1	0	0	1	1
NCU01094		Isoamyl alcohol oxidase	28.8239	5.31876	-	1	1	1	1	0	1	1	1	1	1	1	1	1	1	0.5	0.5	1	0.5	1	0	1	1	1	1	1	0	1	0	0.5	1	1
NCU07619		FAD binding domain-containing protein	27.0177	6.45593	-	1	1	1	1	1	1	1	1	1	1	1	1	1	1	0.5	0.5	1	0.5	1	0	1	0.5	1	1	1	0	1	0	0.5	1	1
NCU08448		--	15.7447	-	-	1	1	1	1	1	1	1	1	1	1	1	1	1	1	0	0	1	1	0	0	1	1	1	1	1	0	1	0	0	1	1
NCU07029		--	31.301	6.20066	-	1	1	1	1	1	1	1	1	1	1	1	1	1	1	0.5	0	1	0.5	1	0	1	1	1	1	1	0	0.5	0	0	1	1
NCU09163		--	22.2596	-	-	1	1	1	1	1	1	1	1	1	1	1	1	1	1	0	0	1	1	1	0	1	1	1	1	1	0	0	0	0	1	1
NCU02927		--	16.6383	-	-	1	1	1	1	1	1	1	1	1	1	1	1	1	1	0	0	1	1	1	0	1	1	1	1	1	0	0	0	0	1	1
NCU08875		Cullin binding protein CanA	189.538	-	35.8239	1	1	1	1	1	1	1	1	1	1	1	1	1	1	0	0	1	1	0.25	0.25	1	1	1	1	1	1	1	0.5	1	0.5	1
NCU09513		GTP-binding protein 1	202.337	8.72125	9.92082	1	1	1	1	1	1	1	1	1	1	1	1	1	1	0.25	0.25	1	1	0.25	0.25	1	1	1	1	1	1	1	0.5	1	0.5	0.25
NCU00440	gnb-1	Guanine nucleotide-binding protein beta subunit	200.444	90.1024	84.2007	1	1	1	1	1	1	1	1	1	1	1	1	1	1	0.5	0.5	1	1	0.25	0.5	1	1	1	0.5	1	1	1	0.5	1	1	0.5
NCU09721		AP-1 complex subunit beta-1	181.137	85.6021	137.086	1	1	1	1	1	1	1	1	1	1	1	1	1	1	0.25	0.5	1	1	0.5	0.5	1	1	0.5	1	1	1	1	1	1	1	1
NCU05419		Hydroxymethylglutaryl-CoA lyase	88.0315	9.3279	9.23657	1	1	1	1	1	1	1	1	1	1	1	1	1	1	0.25	0.25	1	1	0.5	0.25	1	1	1	1	1	1	1	1	1	1	1
NCU06370		Vesicle-associated membrane protein 712	62.7212	20.5376	21.3665	1	1	1	1	1	1	1	1	1	1	1	1	1	1	0.25	0.25	1	1	0.5	0.25	1	1	1	1	1	1	1	1	0.5	1	1
NCU00157	csn-1	COP9 signalosome complex subunit 1	71.2366	10.4559	46.8539	1	1	1	1	1	1	1	1	1	1	1	1	1	1	0.25	0.25	1	1	1	0.5	0.25	1	0.5	1	1	1	1	0.25	1	1	1
NCU00813		Disulfide isomerase	62.8861	28.8539	38.284	1	1	1	1	1	1	1	1	1	1	1	1	1	1	0.5	0.5	1	1	1	0.5	0.5	1	1	1	1	1	1	0.5	1	1	1
NCU10546		4-coumarate-CoA ligase	121.523	47.6778	53.1024	1	1	1	1	1	1	1	1	1	1	1	1	1	1	0.5	0.25	1	1	1	0.5	0.5	1	1	1	1	1	1	0.5	0.5	1	1
NCU05851		4-coumarate-CoA ligase 1	103.569	36.7212	45.1938	1	1	1	1	1	1	1	1	1	1	1	1	1	1	0.5	0.25	1	1	1	0.5	0.5	1	1	1	1	1	1	0.5	0.5	1	1
NCU08342	csn-7a	COP9 signalosome complex subunit 7a	58.8539	12.3098	14.5229	1	1	1	1	1	1	1	1	1	1	1	1	1	1	0.25	0.25	1	1	1	0.25	1	1	1	0.25	1	1	1	0.5	1	1	1
NCU02917		--	26.8539	6.36653	5.67778	1	1	1	1	0	0	1	1	1	1	1	1	0	1	0.5	0	1	1	1	0.5	1	1	1	1	1	1	1	0	1	1	1
NCU00902	wc-2	White collar 2 protein	15.0088	-	-	1	1	1	1	1	1	1	1	1	1	1	1	1	1	0	0	1	1	1	0	1	1	1	1	1	1	1	0	1	1	1
NCU03949	ncd-2	Nitronate monooxygenase	55.0605	14.1805	5.3279	1	1	1	1	1	1	1	1	1	1	1	1	1	1	0.25	0.25	1	1	1	0.25	1	1	1	1	1	1	1	0.25	0.25	0.5	1
NCU02480		Short-chain dehydrogenase/reductase	102.292	12.9586	21.6198	1	1	1	1	1	1	1	1	1	1	1	1	1	1	0.25	0.5	1	1	1	0.25	1	1	1	1	1	1	1	0.5	0.5	1	0.5
NCU05452		Splicing factor 3b	178.796	59.7447	137.638	1	1	1	1	1	1	1	1	1	1	1	1	1	1	0.25	0.25	1	1	1	0.5	1	1	0.5	1	1	1	1	0.5	0.5	0.5	0.5
NCU09887		Drp1p	85.7212	10.1805	23.3188	1	1	1	1	1	1	1	1	1	1	1	1	1	1	0.25	0.25	1	1	1	0.25	1	1	1	1	1	1	1	0.25	0.5	0.5	0.5
NCU03054		--	31.8539	4.5376	7.22915	1	1	1	1	1	1	1	1	1	1	1	1	1	1	0.5	0	1	1	1	0.5	1	1	1	1	1	1	1	0.5	0.5	0.5	0.5
NCU02498		Cullin-3	141.31	36.4815	95.9208	1	1	1	1	1	1	1	1	1	1	1	1	1	1	0.25	0.25	1	0.5	1	0.5	1	1	1	1	0.5	1	1	0.5	1	1	1
NCU02926		--	33.9208	7.4318	4.88606	1	1	1	1	1	1	1	1	1	1	1	1	1	1	0.5	0.5	1	0.5	1	0.5	1	1	1	1	1	0.5	1	0.5	0.5	1	1
NCU04084		FAD binding oxidoreductase	31.699	10.0362	9.37675	1	1	1	1	1	1	1	1	1	1	1	1	1	1	0.5	0.5	1	0.5	1	0.5	1	1	1	1	1	1	1	0.5	0.5	1	1
NCU02534	nuo-49	NADH-ubiquinone oxidoreductase 49 kDa subunit, mitochondrial	175	-	-	1	1	1	1	1	1	1	1	1	1	1	1	1	1	0	1	1	1	1	0	1	1	1	1	1	1	1	0	1	0.5	1
NCU05454		Glycerol-3-phosphate dehydrogenase	247.201	142.721	138.658	1	1	1	1	1	1	1	1	1	1	1	1	1	1	0.5	0.5	1	1	1	0.5	1	1	1	1	1	1	1	0	1	0.5	0.5
NCU08303		Lon protease homolog 2, peroxisomal	233.699	136.469	131.638	1	1	1	1	1	1	1	1	1	1	1	1	1	1	0.5	0.5	1	1	1	0.5	1	1	1	1	1	1	1	0.5	1	0.5	1
NCU01751		ATP-binding cassette protein	214.678	105.699	26.4559	1	1	1	1	1	1	1	1	1	1	1	1	1	1	0.5	0.5	1	1	1	0.25	1	1	1	1	1	1	1	0.5	1	0.5	1
NCU06699		Cation diffusion facilitator 1	93.9586	6.79588	6.76955	1	1	1	1	1	1	1	1	1	1	1	1	1	1	0.25	1	1	1	1	0.25	1	1	1	1	1	1	1	0.25	0.25	1	1
NCU09368		Cation diffusion facilitator 10, variant 1	76.2076	8.00436	8.52288	1	1	1	1	1	1	1	1	1	1	1	1	1	1	0.25	1	1	1	1	0.25	1	1	1	1	1	1	1	0	0	1	1
NCU05157		Cation diffusion facilitator 10	81.2291	7.67778	7.55284	1	1	1	1	1	1	1	1	1	1	1	1	1	1	0.25	1	1	1	1	0.25	1	1	1	1	1	1	1	0.25	0	1	1
NCU06946		--	170	126.77	89.6778	1	1	1	1	1	1	1	1	1	1	1	1	1	1	0.5	1	1	1	1	0.25	1	1	1	0.5	1	1	1	0.5	0.5	0.5	0.5
NCU05221	nuo-21	NADH-ubiquinone oxidoreductase 21 kDa subunit, mitochondrial	49.7212	-	-	1	1	1	1	1	1	1	1	1	1	1	1	1	1	0	1	1	1	1	0	1	1	1	1	1	1	1	0.5	0.5	0.5	0.5
NCU03556		Peroxisomal membrane protein Pmp47	64.7696	21.4559	18.7447	1	1	1	1	1	1	1	1	1	1	1	1	1	1	0.25	1	1	1	1	0.25	1	1	1	1	1	1	1	0.25	0.5	0.5	0.5
NCU05216		Methoxy mycolic acid synthase 1	151.495	10.4318	6.79588	1	1	1	1	1	1	1	1	1	1	1	1	1	1	0.25	1	1	1	1	0.25	1	1	1	1	1	1	1	0.25	0.25	0.5	0.5
NCU05753		ESCRT-I component	54.1938	24.8239	3.95861	1	1	1	1	1	1	1	1	1	1	1	1	1	1	0.5	0.5	1	1	1	0.25	1	0.5	1	1	1	1	1	0.5	1	1	1
NCU12026		--	53.7212	29.2076	30.1024	1	1	1	1	1	1	1	1	1	1	1	1	1	1	0.5	0.5	1	1	1	0.5	1	0.5	1	1	1	1	1	0.5	1	1	1
NCU11306		Cytochrome P450 2C30	47.8539	20.8861	27.6198	1	1	1	1	1	1	1	1	1	1	1	1	1	1	0.5	0.5	1	1	1	0.5	1	0.5	1	1	1	1	0.5	1	1	1	1
NCU07265		--	35.8861	11.6198	7.95861	1	1	1	1	1	1	1	1	1	1	1	1	1	1	0.5	0.5	1	1	1	0.5	1	0	1	1	1	1	0.5	0.5	1	1	1
NCU08197		Cytochrome P450 2E1	54.0362	18.7696	24.1192	1	1	1	1	1	1	1	1	1	1	1	1	1	1	0.5	0.5	1	1	1	0.5	1	0.5	1	1	1	1	0.5	0.5	1	1	1
NCU02151		WD repeat containing protein 23	67	29.3665	30.8539	1	1	1	1	1	1	1	1	1	1	1	1	1	1	0.5	0.5	1	1	1	0.5	1	0.5	1	1	1	0.5	0.5	0.5	1	0.5	1
NCU06327		Benzoate 4-monooxygenase cytochrome P450	48.3565	12.7212	11.4202	1	1	1	1	1	1	1	1	1	1	1	1	1	1	0.5	0.5	1	1	1	0.5	1	1	1	1	1	0.5	0.5	0.5	1	0.5	1
NCU01059	gh47-3	alpha-1,2-Mannosidase	121.347	62.041	67	1	1	1	1	1	1	1	1	1	1	1	1	1	1	0.5	0.5	1	1	1	0.5	1	1	1	1	0.5	1	0.5	0.5	1	1	1
NCU00879		WD domain-containing protein	71.3565	29.699	33.6576	1	1	1	1	1	1	1	1	1	1	1	1	1	1	0.25	0.25	1	1	1	0.5	1	1	1	1	1	1	0.5	0.5	1	1	1
NCU04755	stk-32	Protein kinase domain-containing protein ppk32	116.921	62.6021	75.7959	1	1	1	1	1	1	1	1	1	1	1	1	1	1	0.5	0.5	1	1	1	0.5	1	1	1	1	1	1	0.5	0.5	1	1	1
NCU09419		Cytochrome P450 3A4	89.6576	35.9208	25.585	1	1	1	1	1	1	1	1	1	1	1	1	1	1	0.25	1	1	1	1	0.25	0.5	1	1	1	1	1	0.5	0.5	0.5	0.25	1
NCU02738	pef-1	EF hand domain-containing protein	42.5528	13.2441	9.36653	1	1	1	1	1	1	1	1	1	1	1	1	1	1	0.5	1	1	1	1	0.5	0.5	1	1	1	1	1	0.5	0.5	1	0.5	1
NCU10011		--	73.6778	25.0706	22.5376	1	1	1	1	1	1	1	1	1	1	1	1	1	1	0.25	1	1	1	1	0.25	1	1	1	1	1	1	0.5	1	0.5	0.5	1
NCU07874		Nuclear and cytoplasmic polyadenylated RNA-binding protein pub1	112.796	70.1249	42.2924	1	1	1	1	1	1	1	1	1	1	1	1	1	1	0.5	1	1	1	1	0.5	1	1	0.5	1	1	1	0.5	0.5	0.5	0.5	1
NCU02235	gh47-6	alpha-1,2-Mannosidase	124.076	50.5686	56.6021	1	1	1	1	1	1	1	1	1	1	1	1	1	1	0.5	0.5	1	1	1	0.5	1	1	1	0.5	0.5	1	0.5	0.5	0.5	0.5	0.5
NCU06177	camk-3	Calcium/calmodulin-dependent protein kinase	115.032	49.6778	65.6021	1	1	1	1	1	1	1	1	1	1	1	1	1	1	0.5	0.5	1	1	1	0.5	1	0.5	1	0.5	0.5	1	0.5	0.5	0.5	0.5	0.5
NCU08475		--	39.1079	11.3565	11.284	1	1	1	1	1	1	1	1	1	1	1	1	1	0.5	0.5	0.5	1	1	1	0.5	1	0.5	1	1	1	1	0.5	0.5	0.5	0.5	0.5
NCU03714		Thioredoxin	50.0132	12.3872	16.1739	1	1	1	1	1	1	1	1	1	1	1	1	1	1	0.5	0.5	1	1	1	0.5	1	0.5	1	1	1	1	1	0.5	0.5	0.5	0.5
NCU05232		AP-2 complex subunit beta	258.398	118.678	171.538	1	1	1	1	1	1	1	1	1	1	1	1	1	1	0.25	0.5	1	1	1	0.5	1	0.5	1	1	1	1	0.5	0.5	0.5	0.5	0.5
NCU09336		--	36.6778	-	-	1	1	1	1	1	1	1	1	1	0.5	1	1	1	1	0	1	1	1	0	0	1	1	1	1	1	1	1	0	0	1	0.5
NCU04603		--	30.1487	-	-	1	1	1	1	1	1	1	1	1	1	1	1	1	1	0	1	1	1	0	0	1	1	1	1	1	1	1	0	0	1	0.5
NCU02197		Riboflavin aldehyde-forming enzyme	29.3468	-	-	1	1	1	1	1	1	1	1	1	1	1	1	1	1	0	1	1	1	0	0	1	1	1	1	1	1	1	0	0	1	0.5
NCU03156	nuo-10.5	NADH-ubiquinone oxidoreductase 10.5 kDa subunit	5.61979	-	-	1	1	1	1	1	1	1	1	1	1	1	0	1	1	0	1	1	1	0	0	1	1	1	1	1	1	1	0	1	1	1
NCU00484	nuo18.4	NADH:ubiquinone oxidoreductase 18.4kD subunit	44.4559	-	-	1	1	1	1	1	1	1	1	1	1	1	1	1	1	0	1	1	1	0	0	1	1	1	1	1	1	1	0.5	0.5	0.5	0.5
NCU06643		Oleate-induced peroxisomal protein	43.2757	-	-	1	1	1	1	1	1	1	1	1	1	1	1	1	1	0	1	1	1	0	0	1	1	1	1	1	1	1	0.5	0.5	1	0.5
NCU00828		Peroxisomal membrane protein	27.0315	-	-	1	1	1	1	1	1	1	1	1	1	1	1	1	1	0	1	1	1	1	0	1	1	1	1	1	0.5	1	0	1	1	0
NCU07271		Zn-dependent hydrolase/oxidoreductase	104.62	46.8239	-	1	1	1	1	0	1	1	1	1	1	1	1	1	1	0.5	0.5	1	1	1	0	0.5	1	1	1	1	0.5	0.5	0	1	1	0.25
NCU17083		N-acyl-phosphatidylethanolamine-hydrolyzing phospholipase D	100.276	46.1367	-	1	1	1	1	0	1	1	1	1	1	1	1	1	1	0.5	0.5	1	1	1	0	0.5	1	1	1	1	0.5	0.5	0	1	1	0.25
NCU04818		Cation diffusion facilitator 1	82.7447	-	-	1	1	1	1	1	1	1	1	1	1	1	1	1	1	0	0.5	1	1	1	0	0.5	1	1	1	1	0.5	1	0	0	1	0.5
NCU02070	pex2	Peroxisomal biogenesis factor 2	76.6576	-	-	1	1	1	1	1	1	1	1	1	1	1	1	1	1	0	0.5	1	1	1	0	0.25	0.25	1	1	1	0.5	0.5	0	0.5	1	0.5
NCU04264		Extracellular developmental signal biosynthesis protein FluG	18.1135	-	-	1	1	1	1	1	1	1	1	1	1	1	1	1	1	0	0	1	1	0	0	1	1	1	1	1	1	1	0	0	1	0
NCU02479		Glutamine synthetase	183.854	-	-	1	1	1	1	1	1	1	1	1	1	1	1	1	1	0	0	1	1	0	0	1	1	1	1	1	1	0.5	0	0.25	0.5	0.25
NCU01381		--	25.0915	-	-	1	1	1	1	0	1	1	1	1	1	1	1	1	1	0	0	1	1	0	0	1	1	1	1	1	1	1	0	0	0	1
NCU05547		--	23.699	-	-	1	1	1	0	1	1	1	0	0	1	1	0	0	1	0	0	1	1	0	0	1	1	1	1	1	1	1	0	0	0	0
NCU09673		AP-2 complex subunit mu-1	181.229	82.7447	106.658	1	1	1	1	1	1	1	1	1	1	1	1	1	1	0.25	0.25	1	1	0.25	0.5	1	1	1	1	0.5	1	1	0.5	0.5	0.5	0.5
NCU08382		Peroxisomal half ABC transporter	261.347	166.357	20.7959	1	1	1	1	1	1	1	1	1	1	1	1	1	1	0.5	0.5	1	1	0.5	0.25	1	1	1	0.5	0.5	1	1	0.25	0.5	0.25	0.5
NCU00025		Integral membrane protein	124.959	-	58.4202	1	1	1	1	1	1	1	1	1	1	1	1	1	1	0	0.5	1	1	0.5	0.5	1	1	1	0.5	0.5	1	0.5	0.5	0.5	0	0
NCU06733	nkin-2	Kinesin-like protein	158.886	35.1367	33.0223	1	1	1	1	1	1	1	1	1	1	1	1	1	1	0.25	0.25	1	1	0.5	0.25	1	1	1	1	0.5	1	0.25	0.5	0.5	0.5	0.25
NCU08124		3-ketosteroid-delta-1-dehydrogenase	175.456	83.5686	121.252	1	1	1	1	1	1	1	1	1	1	1	1	1	1	0.25	1	1	1	0	0.5	1	1	1	1	1	1	1	0.5	0.25	0.25	0.25
NCU02580		Fumarate reductase Osm1	280.854	106.398	166.131	1	1	1	1	1	1	1	1	1	1	1	1	1	1	0.25	1	1	1	0.25	0.5	1	1	1	1	1	1	0.5	0.5	0.25	0.25	0.25
NCU00455	ty-1	Mapkkk cascade protein kinase regulator ste50	39.1675	9.05552	14.3768	1	1	1	1	1	1	1	1	1	1	1	1	1	1	0.5	0.5	1	1	0	0.5	1	0.5	1	1	1	1	0.5	1	0.5	0.5	0.5
NCU06284		Vacuolar protein sorting-associated protein 35	257.022	142.854	157.131	1	1	1	1	1	1	1	1	1	1	1	1	1	1	0.5	0.25	1	1	0	0.5	1	1	1	1	1	1	0.5	0.5	0.5	0.5	0.5
NCU05600	stk-33	Ubiquinone biosynthesis protein	251.538	169.377	172.032	1	1	1	1	1	1	1	1	1	1	1	1	1	1	0.5	1	1	1	0.25	0.5	1	1	1	1	0.5	0.25	0.25	0.25	0.25	0.25	0.25
NCU03267		NAD+ kinase Utr1	163.523	114.678	87.5086	1	1	1	1	1	1	1	1	1	1	1	1	1	1	0.5	1	1	1	0	0.5	1	1	1	1	1	0.5	0.5	0.25	0.25	0.25	0.25
NCU03219		Kex2	283.796	223.658	204	1	1	1	1	1	1	1	1	1	1	1	1	1	1	0.5	0.5	1	1	0	0.5	1	1	1	1	1	0.5	0.5	0.25	0.25	0.25	0
NCU07739		YTP1	89.7696	69.2676	12.9586	1	1	1	1	1	1	1	1	1	1	1	1	1	1	0.5	1	1	1	0.5	0.25	0.5	1	1	1	1	0.5	0	0	0	0	0
NCU05045		MFS monocarboxylate transporter	93.3468	60.4685	-	1	1	1	1	0	1	1	1	1	1	1	1	1	1	0.5	0.5	1	1	0.5	0	0.25	1	1	1	1	0.25	0.25	0	0.25	0.25	0
NCU05089		MFS monocarboxylate transporter	107.046	63.7696	4.63827	1	1	1	1	1	1	1	1	1	1	1	1	1	1	0.5	0.5	1	1	0.5	0.25	0.5	1	1	1	1	0.5	0.5	0.25	0.5	0.25	0.25
NCU01722		--	7.79588	-	-	1	1	1	1	1	1	1	1	1	1	1	1	1	1	0	0	1	1	0	0	1	1	1	1	1	1	0	0	0	0	0
NCU02464		Neuronal-specific septin-3	170.328	86.7447	104.796	1	1	1	1	1	1	1	1	1	1	1	1	1	1	0.25	0.25	1	1	0.25	0.5	1	1	1	1	1	1	0.5	0.25	0.25	0	0
NCU07909		Hydrolase	49.1938	-	-	1	1	1	1	1	1	1	1	1	0.25	1	1	1	1	0	0	1	1	0	0	1	1	1	1	1	0.5	0.5	0	0	0	0.25
NCU03125		NIMA-interacting protein TinC	193.252	-	-	1	1	1	1	1	1	1	1	1	1	1	1	1	1	0	0	1	1	0.25	0	1	1	1	0.5	1	0	0	0	0	0	0
NCU00611		--	18.9208	-	-	1	1	1	1	1	1	1	1	1	1	1	1	1	1	0	0	1	1	0	0	1	1	1	1	1	0	0	0	0	0	0
NCU03493	het-c	Glycine rich protein	157.77	-	-	1	1	1	1	1	1	1	1	1	1	1	1	1	1	0	0	1	1	0.25	0	1	1	1	1	1	0	0	0	0	0	0
NCU07846		--	22.5528	-	-	1	1	1	1	1	0	1	1	1	1	1	1	1	1	0	1	1	1	0	0	0	1	1	1	1	1	0	0	0	0	0
NCU07617	acon-3	Acr1	101.585	-	-	1	1	1	1	1	1	1	1	1	1	1	1	1	1	0	0.5	1	1	0	0	0	1	1	1	1	1	0	0	0	0	0
NCU04190	sec8	Probable exocyst complex component sec8	118.824	41.9586	42.9586	1	1	1	1	1	1	1	1	1	1	1	1	1	1	0.5	0.5	1	1	0	0.5	1	0	1	1	1	1	0.25	0.25	0.5	0.25	0.25
NCU02599		BAP31 domain-containing protein	59.699	31.6383	37.5376	1	1	1	1	1	1	1	1	1	1	1	1	1	1	0.5	1	1	1	0	0.5	1	0.5	1	1	1	1	0.5	0	0.25	0.25	0
NCU10518		General stress response protein Whi2	54.585	26.5229	34.0088	1	1	1	1	1	1	1	1	1	1	1	1	1	1	0.5	1	1	1	0	0.5	1	0.5	0.5	1	1	1	0	0	0	0	0
NCU01146		Signal sequence receptor alpha chain	20.9586	-	-	1	1	1	1	1	1	1	1	1	1	1	1	1	1	0	1	1	1	0	0	1	1	1	1	1	1	0	1	0	1	1
NCU01823		Two-component sensor protein histidine protein kinase	88.9208	53.4949	63.9586	1	1	1	1	1	1	1	1	1	1	1	1	1	1	0.5	1	1	1	1	0.5	1	1	1	1	1	1	0	0.5	0	1	1
NCU02815	os-1	Histidine kinase	239.481	51.7959	73.3979	1	1	1	1	1	1	1	1	1	1	1	1	1	1	0.25	1	1	1	0.25	0.25	1	1	1	1	1	1	0	0.25	0	1	0.25
NCU09388		--	23.2924	-	-	1	1	1	1	1	1	1	1	1	1	1	1	1	1	0	1	1	0	1	0	1	1	1	1	1	1	0	0	0	0	0
NCU00461	gdh-1	NAD-specific glutamate dehydrogenase	162.155	80.1549	118.387	1	1	1	1	1	1	1	1	1	1	1	1	1	1	0.25	1	1	0	0.5	0.5	1	1	1	1	1	1	1	0.25	0	0.25	0
NCU09115		Cytochrome P450 52A11	107.398	9	11.2518	1	1	1	1	1	1	1	1	1	1	1	1	1	1	0.25	1	1	0.25	0.25	0.25	0.5	0.5	0.5	1	1	0.5	0.25	0.5	0.25	0.25	0.5
NCU00121		CLC channel protein	191.854	87.6778	102.137	1	1	1	1	1	1	1	1	1	1	1	1	1	1	0.25	1	1	0.5	0.5	0.25	1	1	1	1	1	0.5	0.5	0.5	0.5	0.25	0.25
NCU08152		High affinity glucose transporter	153.745	75.9586	65.7696	1	1	1	1	1	1	1	1	1	1	1	1	1	1	0.5	1	1	0.5	0.5	0.25	0.5	1	1	1	1	1	0.25	0.25	0.25	0.25	0.25
NCU02188		Sugar transporter	123.678	67.4559	62.8861	1	1	1	1	1	1	1	1	1	1	1	1	1	1	0.5	1	1	0.5	0.5	0.5	0.5	1	1	1	1	1	0.25	0.5	0.5	0.25	0.5
NCU06745		Integral membrane protein	53.4949	-	-	1	1	1	1	0	1	1	1	1	1	0	0	1	1	0	1	1	0	0	0	1	1	1	1	1	1	0.25	0.25	0	0	0.25
NCU04554	gh18-5	Endochitinase 1	117.959	49.4437	-	1	1	1	1	1	1	1	1	1	1	1	1	1	1	0.5	0.5	1	0.5	0	0	1	1	1	1	1	1	0.5	0.25	0.25	0	0.25
NCU03209	gh18-2	Chitinase 1	106.638	47.4318	-	1	1	1	1	1	1	1	1	1	1	1	1	1	1	0.5	0.5	1	0.5	0	0	1	1	1	1	1	1	0.5	0.25	0.5	0.25	0.25
NCU04883	gh18-4	Chitinase 1	128.721	51.8539	-	1	1	1	1	1	1	1	1	1	1	1	1	1	1	0.5	0.5	1	0.5	0	0	1	1	1	1	1	1	0.25	0.25	0.25	0.25	0.25
NCU07107		--	12.5686	-	-	1	1	1	1	1	1	1	1	1	1	1	1	1	1	0	0	1	1	1	0	1	1	0	1	1	1	0	1	0	1	1
NCU00646		Methyltransferase LaeA	12.041	-	-	1	1	1	1	1	1	1	1	1	1	1	1	1	1	0	0	1	1	1	0	0	1	0	1	1	1	0	1	0	0	1
NCU09973		--	21.3468	-	-	1	1	1	1	1	1	1	1	1	1	1	0	1	1	0	0	1	1	1	0	1	0	0	1	1	1	0	1	1	0	1
NCU03810		--	8.04096	-	-	1	1	1	1	1	1	1	1	1	1	1	1	1	1	0	0	1	1	1	0	1	0	1	1	1	1	0	1	1	0	1
NCU08744		--	28.1487	-	-	1	1	1	1	1	1	1	1	1	1	1	1	1	1	0	0	1	1	1	0	1	0	1	1	1	1	0	0.5	0.5	0.5	0.5
NCU03765		3'-5' exonuclease/helicase	38.7959	-	-	1	1	1	1	1	1	1	1	1	1	1	1	1	1	0	0	1	1	1	0	0.5	0	1	1	1	1	0.5	0.5	1	1	0.5
NCU05923	cdh-2	Cellobiose dehydrogenase	62.0862	-	-	1	1	1	1	1	1	1	1	1	1	1	1	1	1	0	0.25	1	0.5	1	0	1	1	1	1	1	1	0	1	1	0.5	0.5
NCU00206	cdh-1	Cellobiose dehydrogenase	60.5086	-	-	1	1	1	1	1	1	1	1	1	1	1	1	1	1	0	0.25	1	0.5	1	0	1	1	1	1	1	1	0	1	1	0.5	0.5
NCU09710		Prenylcysteine lyase	47.2441	-	-	1	1	1	1	0	1	1	1	1	1	1	1	1	1	0	0	1	1	1	0	1	1	1	1	1	1	0	0.5	0.5	1	0.5
NCU08633		Cactin	110.585	-	59.6198	1	1	1	1	1	1	1	1	1	1	1	1	1	1	0	0	1	1	1	0.5	1	1	1	1	1	1	0	0.5	0.5	0.5	0.5
NCU04936		UDP-glucose 6-dehydrogenase	13.6021	-	-	1	1	0	1	0	1	1	1	1	1	0	1	1	0	0	0	1	1	0	0	1	1	1	1	1	1	1	1	1	0	1
NCU08228		UDP-glucose dehydrogenase	9.63827	-	-	1	1	0	1	0	1	1	1	1	1	0	1	1	0	0	0	1	1	0	0	1	1	1	1	1	1	1	1	1	0	1
NCU04578		ATP-dependent Clp protease proteolytic subunit	38.7959	-	-	1	1	1	1	1	1	1	1	1	1	1	1	1	1	0	0	1	1	1	0	1	1	0	1	1	1	1	1	1	0	1
NCU06279		Eukaryotic translation initiation factor 3 subunit L	133.745	-	-	1	1	1	1	1	1	1	1	1	1	1	1	1	1	0	0	1	1	0	0	1	1	0	1	1	1	1	0.5	1	0.5	1
NCU03369	mig-8	Pirin	92.8861	-	-	1	1	1	1	0	1	1	1	1	1	1	1	1	1	0	1	1	1	0	0	0	1	1	1	1	1	1	1	1	0.25	1
NCU04074	nuo-31	NADH-ubiquinone oxidoreductase 30.4 kDa subunit, mitochondrial	18.3872	-	-	1	1	1	1	1	1	1	1	1	1	1	1	1	1	0	1	1	1	0	0	1	1	1	1	1	1	1	1	1	0	1
NCU00415		--	34.3768	5.18709	12.4815	1	1	1	1	1	1	1	1	1	1	1	1	1	1	0.5	0.5	1	1	1	0.5	1	1	1	1	1	1	0.5	1	1	0	1
NCU01320	gst-3	Glutathione S-transferase	41.1805	-	-	1	1	1	1	1	1	1	1	1	1	1	1	1	1	0	0	1	1	1	0	1	1	1	1	1	1	0.5	1	1	0	1
NCU09497		Bifunctional D12/D15 fatty acid desaturase	143.215	-	-	1	1	1	1	1	1	1	1	1	1	1	1	1	1	0	1	1	1	1	0	1	1	1	0.5	1	1	1	1	0.25	0.25	1
NCU10144		SAM-dependent methyltransferase	112.886	12.9208	9.79588	1	1	1	1	1	1	1	1	1	1	1	1	1	1	0.25	1	1	1	1	0.25	1	1	1	1	1	1	1	1	0.25	0.5	1
NCU02209	ods	Delta-12 fatty acid desaturase	111.387	-	-	1	1	1	1	1	1	1	1	1	1	1	1	1	1	0	1	1	1	1	0	1	1	1	1	1	1	1	1	0	0.25	1
NCU07947		Glycolipid transfer protein HET-C2	68.5229	-	-	1	1	1	1	1	0	1	1	1	1	1	1	1	1	0	1	1	1	1	0	1	1	1	1	1	1	0.5	0.5	0.5	0	0.25
NCU00490		DUF803 domain membrane protein	111.409	-	-	1	1	1	1	1	1	1	1	1	1	1	1	1	1	0	1	1	1	1	0	1	1	1	1	1	0.5	0.5	0.5	0.5	0	0.5
NCU08363		MPU1p	65.8861	-	-	1	1	1	1	1	1	1	1	1	1	1	1	1	1	0	0.25	1	1	1	0	1	1	1	1	1	1	0.5	0.5	0.5	0.5	0.5
NCU00513		Phosphotransferase enzyme family domain-containing protein	138.553	-	-	1	1	1	1	1	1	1	1	1	1	1	1	1	1	0	0.5	1	1	1	0	0.5	1	1	1	1	1	0.5	0.5	0.5	0	0.5
NCU01169	nuo-24	NADH-ubiquinone oxidoreductase 24 kDa subunit, mitochondrial	93.699	-	14.4685	1	1	1	1	1	1	1	1	1	1	1	1	1	1	0	1	1	1	1	0.25	1	1	1	1	1	1	1	1	1	1	0.5
NCU07899		CAIB/BAIF family protein	35.4685	-	-	1	1	1	1	0	1	1	1	1	1	1	1	1	1	0	1	1	1	1	0	1	1	1	1	1	1	1	1	1	1	0
NCU00052		Alpha-methylacyl-CoA racemase	20.7212	-	-	1	1	1	1	0	1	1	1	1	1	1	1	1	1	0	1	1	1	1	0	1	1	1	1	1	1	1	1	1	1	0
NCU06543		Acyl-CoA dehydrogenase	169.119	-	-	1	1	1	1	1	1	1	1	1	1	1	1	1	1	0	0.25	1	1	1	0	1	1	1	1	1	1	1	0.5	1	1	0.25
NCU02291		Glutaryl-CoA dehydrogenase	120.328	-	-	1	1	1	1	1	1	1	1	1	1	1	1	1	1	0	0.25	1	1	1	0	1	1	1	1	1	1	1	1	1	1	0.5
NCU08048		NAD dehydrogenase	46.9586	-	-	1	1	1	1	1	1	1	1	1	0	1	1	1	1	0	1	1	1	1	0	1	1	1	1	1	1	1	1	1	0.5	1
NCU06218		DUF803 domain membrane protein	21.8861	-	-	1	1	1	1	1	1	1	1	1	1	1	1	1	1	0	1	1	1	1	0	1	1	1	1	1	1	1	1	1	0	1
NCU09266		Methylmalonate-semialdehyde dehydrogenase	266.131	74.5528	68.5528	1	1	1	1	1	1	1	1	1	1	1	1	1	1	0.25	1	1	1	1	0.25	1	1	1	1	1	1	1	1	1	0.5	0.5
NCU04247	ro-4	Actin-like protein	211.921	146.959	146.092	1	1	1	1	1	1	1	1	1	1	1	1	1	1	0.5	1	1	1	1	0.5	1	1	1	1	1	1	1	1	1	1	0.5
NCU01861		Short chain dehydrogenase/reductase family protein	62.1487	36.7447	34.6383	1	1	1	1	1	1	1	1	1	1	1	1	1	1	0.5	1	1	1	1	0.5	1	1	1	1	1	1	1	1	0.5	1	0.5
NCU03693		Oxidoreductase	59.7212	24.0655	28.2007	1	1	1	1	1	1	1	1	1	1	1	1	1	1	0.5	1	1	1	1	0.5	1	1	1	1	1	1	1	1	0.5	1	0.5
NCU03715	kin-3	Kinesin-like protein	133.347	78.0362	79.1675	1	1	1	1	1	1	1	1	1	1	1	1	1	1	0.5	1	1	1	1	0.5	1	1	1	1	1	1	0.5	1	1	1	0.5
NCU07506		Fumarylacetoacetate hydrolase, variant	54.5686	24.3468	28.1427	1	1	1	1	1	1	1	1	1	1	1	1	1	1	0.5	1	1	1	1	0.5	1	1	1	1	1	1	0.5	1	1	1	1
NCU03134	gh47-2	alpha-1,2-Mannosidase	110.824	57.8539	69.2924	1	1	1	1	1	1	1	1	1	1	1	1	1	1	0.5	1	1	1	1	0.5	1	1	1	1	1	1	0.5	1	1	1	1
NCU12058		Oxidoreductase	52.2441	30.2076	13.3768	1	1	1	1	1	1	1	1	1	1	1	1	1	1	0.5	1	1	0.5	1	0.5	1	1	1	1	1	1	1	0.5	1	1	1
NCU04013	ylo-1	Beta-apo-4'-carotenal oxygenase	69.4949	48.0605	16.1805	1	1	1	1	1	1	1	1	1	1	1	1	1	1	0.5	1	1	1	1	0.25	1	1	1	1	1	1	1	0.5	1	1	1
NCU06061		Oxidoreductase	46.6778	22.8239	12.5376	1	1	1	1	1	1	1	1	1	1	1	1	1	1	0.5	1	1	1	1	0.5	1	1	1	1	1	1	1	0.5	1	1	1
NCU05876	prr-1	pH-response regulator protein palA/prr-1	129.658	78.8239	46.3872	1	1	1	1	1	1	1	1	1	1	1	1	1	1	0.5	1	1	1	1	0.25	1	0.5	1	1	1	1	1	1	1	1	1
NCU06448		Enoyl-CoA hydratase	46.4318	18.0223	15.3372	1	1	1	1	1	1	1	1	1	1	1	1	1	1	0.5	0.5	1	1	1	0.5	1	1	1	1	1	1	1	1	1	1	1
NCU02852	cyp450-31	Cytochrome P450	46.6198	16.1249	19.2676	1	1	1	1	1	1	1	1	1	1	1	1	1	1	0.5	0.5	1	1	1	0.5	1	1	1	1	1	1	1	1	1	1	1
NCU03542		Enoyl-CoA hydratase/isomerase	42.6383	11.3665	14.3872	1	1	1	1	1	1	1	1	1	1	1	1	1	1	0.5	0.5	1	1	1	0.5	1	1	1	1	1	1	1	1	1	1	1
NCU11370		6-phosphogluconate dehydrogenase 2	43.6383	3.67778	4.35655	1	1	1	1	1	1	1	1	1	1	1	1	1	1	0.5	0.5	1	1	1	0.5	1	1	1	1	1	1	1	1	1	1	1
NCU09636		--	48.3279	25.0458	23.9208	1	1	1	1	1	1	1	1	1	1	1	1	1	1	0.5	1	1	1	1	0.5	1	1	1	1	1	1	1	1	1	1	1
NCU08062		Cytochrome P450 monooxygenase	55.4685	20.4559	21.9208	1	1	1	1	1	1	1	1	1	1	1	1	1	1	0.5	1	1	1	1	0.5	1	1	1	1	1	1	1	1	1	1	1
NCU08716		CND11p	39.7959	17.0757	17.1739	1	1	1	1	1	1	1	1	1	1	1	1	1	1	0.5	1	1	1	1	0.5	1	1	1	1	1	1	1	1	1	1	1
NCU10285		Benzoate 4-monooxygenase cytochrome P450	35.8861	14.8539	10.8239	1	1	1	1	1	1	1	1	1	1	1	1	1	1	0.5	1	1	1	1	0.5	1	1	1	1	1	1	1	1	1	1	1
NCU06965		--	36.7959	14.8539	16.2366	1	1	1	1	1	1	1	1	1	1	1	1	1	1	0.5	1	1	1	1	0.5	1	1	1	1	1	1	1	1	1	1	1
NCU07030		--	23.8861	-	-	1	1	1	1	1	1	1	1	1	1	1	1	1	1	0	1	1	1	1	0	1	1	1	1	1	1	0	1	1	1	1
NCU07113		--	25.3872	-	-	1	1	1	1	1	1	1	1	1	1	1	1	1	1	0	1	1	1	1	0	1	1	1	1	1	1	0	1	1	1	1
NCU00317	cpr-8	Calpain-like protease palB/cpr-8	13.3468	-	-	1	1	1	1	1	1	1	1	1	1	1	1	1	1	0	1	1	1	1	0	1	1	1	1	1	1	0	1	1	1	1
NCU01853		Choline dehydrogenase	17	-	-	1	1	1	1	1	1	1	1	1	1	1	1	1	1	0	1	1	1	1	0	1	1	1	1	1	1	0	1	1	1	1
NCU05009	nuo21.3c	NADH-ubiquinone oxidoreductase 23 kDa subunit, mitochondrial	101.854	-	-	1	1	1	1	1	1	1	1	1	1	1	1	1	1	0	1	1	1	1	0	1	1	0.5	1	1	1	1	1	1	1	1
NCU04044	nuo-51	NADH-ubiquinone oxidoreductase 51 kDa subunit, mitochondrial	273.022	-	97.8539	1	1	1	1	1	1	1	1	1	1	1	1	1	1	0	1	1	1	1	0.25	1	1	1	1	1	1	1	1	1	1	1
NCU05299	nuo-32	NADH-ubiquinone oxidoreductase 29.9 kDa subunit, mitochondrial	33.5528	-	-	1	1	1	1	1	1	1	1	1	1	1	1	1	1	0	1	1	1	1	0	1	1	1	1	1	1	1	1	1	1	1
NCU03953	G17A4.170	NADH-ubiquinone oxidoreductase 19.3 kDa subunit, mitochondrial	90.0706	-	-	1	1	1	1	1	1	1	1	1	1	1	1	1	1	0	1	1	1	1	0	1	1	1	1	1	1	1	1	1	1	1
NCU06559		3-hydroxyisobutyrate dehydrogenase	10.301	-	-	1	1	1	1	1	1	1	1	1	1	1	1	1	1	0	1	1	1	1	0	1	1	1	1	1	1	1	1	1	1	1
NCU17104		--	15.7696	-	-	1	1	1	1	1	1	1	1	1	1	1	1	1	1	0	1	1	1	1	0	1	1	1	1	1	1	1	1	1	1	1
NCU02618	pex13	Peroxisomal membrane protein	45.1612	22.6383	11.8239	1	1	1	1	1	1	1	1	1	1	1	1	1	1	0.5	1	1	1	1	0.5	0.5	1	1	0.5	1	1	1	0.25	0.5	0	0
NCU03802	cbs-1	Trimethyllysine dioxygenase	74.3279	19.9208	-	1	1	1	1	1	1	1	1	1	1	1	1	1	1	0.25	1	1	1	1	0	1	1	1	1	1	1	1	0.25	1	0	0
NCU12046		Gamma-butyrobetaine dioxygenase	47.4685	13.8539	-	1	1	1	1	1	1	1	1	1	1	1	1	1	1	0.5	1	1	1	1	0	1	0.5	1	1	1	1	1	0.5	1	0	0
NCU08993		HEAT repeat containing protein	89.3565	-	67.4437	1	1	1	1	1	1	1	1	1	1	1	1	1	1	0	0	1	1	1	0.5	1	1	1	0.25	1	1	1	0.25	1	0.25	0.25
NCU07298		CAIB/BAIF family enzyme	85.6198	-	-	1	1	1	1	0	1	1	1	1	1	1	1	1	1	0	0	1	1	1	0	1	1	1	1	1	1	1	0.5	1	0.5	0
NCU03768		Lysophospholipase	134.347	11.4559	11.6576	1	1	1	1	1	1	1	1	1	1	1	1	1	1	0.25	0.25	1	1	1	0.25	1	1	1	1	1	1	1	0.25	1	0.5	0.25
NCU01535	pex33	PEX33	29.2596	6.04096	3.23657	1	1	1	1	1	1	1	1	1	1	1	1	1	1	0.5	0	1	1	1	0.5	0.5	0.5	1	0.5	0.5	1	0.5	0	1	0	0
NCU07939		Syntaxin	31.585	-	11.0655	1	1	1	1	1	0	1	1	1	1	1	1	1	1	0	0.5	1	1	1	0.5	1	0.5	1	1	1	1	0.5	0	1	0	0
NCU09142	ro-6	Cytoplasmic dynein 1 intermediate chain 2	223.131	9.34679	80.1805	1	1	1	1	1	1	1	1	1	1	1	1	1	1	0.25	0.25	1	0.5	0.25	0.25	1	1	0.5	1	1	1	0.5	0.5	0.5	0.5	0.25
NCU04121		AP-1 complex subunit gamma-1	294.387	109.678	196.721	1	1	1	1	1	1	1	1	1	1	1	1	1	1	0.25	0.5	1	1	0.25	0.5	1	1	0.25	1	1	1	0.5	0.25	0.5	0.5	0.5
NCU01241		Mitochondrial carrier protein	143.886	11.4089	9.67778	1	1	1	1	1	1	1	1	1	1	1	1	1	1	0.25	0.25	1	1	0.25	0.25	1	1	0.25	1	1	1	0.25	0.25	0.25	0.25	0.25
NCU08001	bro-1	Vacuolar protein-sorting protein bro-1	132.959	41.9586	53.0315	1	1	1	1	1	1	1	1	1	1	1	1	1	1	0.25	0.25	1	1	0.25	0.5	1	1	0.25	1	1	1	0.25	0.25	0.25	0.25	0.25
NCU04534	nmp-1	Nuclear distribution protein nudF-2	153.137	52.2518	56.6778	1	1	1	1	1	1	1	1	1	1	1	1	1	1	0.25	0.25	1	0.5	0.25	0.25	1	1	0.25	1	1	0.5	0.5	0.5	1	1	0.25
NCU04312	nmp-2	Nuclear distribution protein nudF-1	152.569	47.8539	54.9586	1	1	1	1	1	1	1	1	1	1	1	1	1	1	0.25	0.25	1	0.5	0.25	0.25	1	1	0.25	1	1	0.5	0.5	0.5	1	0.5	0.25
NCU09098		Tetracycline transporter	61.585	7.13668	3.60206	1	1	1	1	1	1	1	1	1	1	1	1	1	1	0.25	0.25	1	0.25	0.5	0.25	1	1	0.25	1	1	1	1	0.25	1	0.25	0.25
NCU06444		Chloride channel protein	189.201	72.1938	87.0757	1	1	1	1	1	1	1	1	1	1	1	1	1	1	0.25	0.5	1	0.5	0.5	0.25	1	1	0.25	0.5	0.5	0.5	1	0.5	0.5	0.25	0.25
NCU02620	pod-4	Kelch domain-containing protein-containing protein	69.6778	36.0177	35.6576	1	1	1	1	1	1	1	1	1	1	1	1	1	1	0.5	0.25	1	1	0.5	0.5	1	0.25	1	0.5	1	1	0.5	0.25	0.5	1	0.5
NCU02424		DnaJ and TPR domain-containing protein	116.252	13.3872	23.7959	1	1	1	1	1	1	1	1	1	1	1	1	1	1	0.25	0.25	1	1	0.25	0.25	1	0.25	1	0.25	0.5	1	0.5	0.5	0.5	0.5	0.25
NCU02617		Kelch repeat-containing protein	101.569	22.0605	22.7959	1	1	1	1	1	1	1	1	1	1	1	1	1	1	0.5	0.5	1	0.5	0.25	0.5	0.5	0.25	0.5	0.25	0.5	1	1	0.25	0.5	0.5	0.5
NCU04652		AP-3 complex subunit delta	159.071	94.3468	118.638	1	1	1	1	1	1	1	1	1	1	1	1	1	1	0.5	0.5	1	1	0	0.5	0.25	0.5	0.5	0.25	1	1	1	0.5	1	0.5	0.25
NCU03039		Splicing factor u2af large subunit	78.4202	30.9208	45.4685	1	1	1	1	1	1	1	1	1	1	1	1	1	1	0.25	0.25	1	1	0.5	0.5	0.5	0.5	0.5	0.5	0.5	1	1	0.5	1	0.5	0.5
NCU04024		--	129.62	67.699	70.8539	1	1	1	1	1	1	1	1	1	1	1	1	1	1	0.5	0.5	1	1	0.5	0.5	0.5	0.5	0.5	0.5	0.5	1	1	0.5	1	1	0.5
NCU06738	sec31	Protein transport protein sec31	175.538	124.18	132.022	1	1	1	1	1	1	1	1	1	1	1	1	1	1	0.5	1	1	1	0.25	0.5	0.5	0.25	0.25	1	1	1	0.5	0.25	0.5	0.5	0.5
NCU01913		Pre-mRNA splicing factor	95	13.8861	73.6576	1	1	1	1	1	1	1	1	1	1	1	1	1	1	0.25	0.25	1	1	0	0.5	0.5	0.5	0.5	1	1	1	1	0.5	0.5	0.25	0.25
NCU08606		Cell cycle inhibitor Nif1	51.4949	12.6576	22.3872	1	1	1	1	1	1	1	1	1	1	1	1	1	1	0.5	0.5	1	1	0	0.5	1	0.5	0.5	1	0.5	1	0.5	0.5	0.5	0.25	0.25
NCU02660		DUF962 domain-containing protein	55.6383	32.1871	34.4089	1	1	1	1	1	1	1	1	1	1	1	1	1	1	0.5	1	1	1	1	0.5	1	1	1	0	1	1	0.25	0.5	0	0.5	0.5
NCU05485	ckb-1	Casein kinase II subunit beta-1	91.5686	60.7696	70.3872	1	1	1	1	1	1	1	1	1	1	1	1	1	1	0.5	0.5	1	1	1	0.5	1	1	1	0	1	0.5	0.5	0.25	0.5	0.5	0.5
NCU06191		Glutathione synthetase	90.4089	65.1308	65.4089	1	1	1	1	1	1	1	1	1	1	1	1	1	1	0.5	1	1	1	1	0.5	0.5	1	1	0	1	0.25	0.5	0.5	0.5	0.5	0.5
NCU05818		Phosphatidyl synthase	116.77	73.4559	74.3768	1	1	1	1	1	1	1	1	1	1	1	1	1	1	0.5	1	1	1	1	0.5	1	0.5	0.5	0.5	1	0.25	0	0	0.5	0.5	0.5
NCU04429		Mitochondrial import protein mmp37	133.638	69.8861	70.0044	1	1	1	1	1	1	1	1	1	1	1	1	1	1	0.5	0.5	1	1	1	0.5	0.5	0.5	1	0.5	1	0.5	0.5	0.25	0.5	0.5	0.5
NCU01004		Phosphatidylserine decarboxylase proenzyme	269.357	137.721	195.046	1	1	1	1	1	1	1	1	1	1	1	1	1	1	0.25	0.5	1	1	1	0.5	0.5	0.5	1	0.25	1	0.5	0.5	0	0.25	0.25	0.25
NCU04301	pex19	Peroxin	64.2441	18.8539	9.12494	1	1	1	1	1	1	1	1	1	1	1	1	1	1	0.25	1	1	1	1	0.25	0.5	0.5	0.5	0.5	1	1	0.5	0.25	0.5	0	0.5
NCU02960	pex5	Peroxisomal targeting signal receptor	153.921	92.2366	40.7959	1	1	1	1	1	1	1	1	1	1	1	1	1	1	0.5	1	1	1	1	0.25	0.5	0.5	0.5	0.5	0.5	1	0.5	0.25	0.5	0.25	0.25
NCU05400		--	66.7212	39	42.7696	1	1	1	1	1	1	1	1	1	1	1	1	1	1	0.5	1	1	1	1	0.5	0.5	0.5	0.5	1	1	1	1	0.25	0.25	0.5	0.5
NCU05939		Cell division control protein 4	192.495	105.721	145.022	1	1	1	1	1	1	1	1	1	1	1	1	1	1	0.25	1	1	1	1	0.5	0.5	1	0.25	0.5	1	1	0.5	0.25	0.25	0.25	0.25
NCU07987			165.959	106.319	116.174	1	1	1	1	1	1	1	1	1	1	1	1	1	1	0.5	1	1	1	1	0.5	0.5	1	0.5	0.25	1	1	1	0.25	0.25	0.25	0.5
NCU04832		2-dehydropantoate 2-reductase	60.3188	36.7696	33.8861	1	1	1	1	1	1	1	1	1	1	1	1	1	1	0.5	1	1	1	1	0.5	1	0.5	1	0.5	0.5	1	1	0	0	0.25	0
NCU05014		Thiamin pyrophosphokinase	82.6383	59.284	62.2076	1	1	1	1	1	1	1	1	1	1	1	1	1	1	0.5	1	1	1	1	0.5	1	0.5	1	0.25	1	1	0.5	0	0	0.25	0.5
NCU09322		Chitin synthase activator	75.2291	49.3872	39.4949	1	1	1	1	1	1	1	1	1	1	1	1	1	1	0.5	1	1	1	1	0.5	1	0.5	1	0.5	1	1	0.5	0.25	0.25	0.25	0.25
NCU06801		Kynurenine formamidase	43.9208	22.7212	-	1	1	1	1	1	1	1	1	1	1	0	1	1	1	0.5	1	1	1	1	0	1	0.5	0.5	0.5	0.5	1	0.5	0.5	0.25	0.5	0.25
NCU07688		Rho GTPase activator Rga, variant	53.8539	25.4815	26.284	1	1	1	1	1	1	1	1	1	1	1	1	1	1	0.5	1	1	1	1	0.5	1	0.5	1	0.5	0.5	1	0.5	0.5	0.5	0.5	0.25
NCU02432		DnaJ domain-containing protein	68.8239	43.8239	35.3372	1	1	1	1	1	1	1	1	1	1	1	1	1	1	0.5	1	1	1	1	0.5	0.5	0.5	1	1	0.5	1	0.5	0.5	0.5	0.5	0.5
NCU02373	nuo40	NADH-ubiquinone oxidoreductase 40 kDa subunit, mitochondrial	136.509	3.61979	-	1	1	1	1	1	0	1	1	1	1	1	1	1	1	0.25	1	1	1	1	0	0.5	0.5	1	0.5	0.5	1	0.5	0.5	0.5	0.5	0.5
NCU00894	mic60	MICOS complex subunit mic60	77.5376	43.3098	51.6383	1	1	1	1	1	1	1	1	1	1	1	1	1	1	0.5	1	1	1	1	0.5	1	0	1	1	1	1	0.5	0.5	0.25	0.25	0.25
NCU08811		Arf GTPase-activating protein	59.8539	23.0757	38	1	1	1	1	1	1	1	1	1	1	1	1	1	1	0.5	1	1	1	1	0.5	1	0.25	0.5	1	1	0.5	0.5	0.5	0.5	0.25	0.25
NCU08118	pex1	Peroxisome biosynthesis protein	299.444	190.097	154.276	1	1	1	1	1	1	1	1	1	1	1	1	1	1	0.5	1	1	1	1	0.25	1	0.25	1	1	1	0.5	0.5	0.25	0.5	0.5	0.25
NCU02408		Fatty acid desaturase	233	4.74473	4.52288	1	1	1	1	1	1	1	1	1	1	1	1	1	1	0.25	1	1	1	1	0.25	0.5	0.5	0.5	0.5	1	0.5	0.5	0.25	0.25	0.25	0.25
NCU08194		--	75.7212	46.7959	49.1135	1	1	1	1	1	1	1	1	1	1	1	1	1	1	0.5	1	1	1	1	0.5	0.5	0.5	0.5	1	1	0.25	0.5	0.25	0.25	0.25	0.25
NCU09156		--	171.377	109.699	126.638	1	1	1	1	1	1	1	1	1	1	1	1	1	1	0.5	1	1	1	1	0.5	0.5	0.5	0.5	1	1	0.5	0.25	0.25	0.25	0.25	0.25
NCU07986		Membrane protein TMS1	189.268	147.699	112.721	1	1	1	1	1	1	1	1	1	1	1	1	1	1	0.5	1	1	1	1	0.5	0.5	0.5	0.5	1	0.5	1	0.25	0.25	0.25	0.25	0.25
NCU11420		DNA damage-binding protein cmr1	56.2676	28.6198	31.1079	1	1	1	1	1	1	1	1	1	1	1	1	1	1	0.5	1	1	1	1	0.5	0.5	0.5	0.25	1	0.5	0.5	0.5	0.5	0.5	0.5	0.5
NCU04149		Mitochondrial GTPase	87.0223	65.4437	65.0362	1	1	1	1	1	1	1	1	1	1	1	1	1	1	0.5	1	1	1	1	0.5	0.5	0.5	0.25	0.5	0.5	0.5	0.25	0.5	0.5	0.5	0.25
NCU01763		--	40.1675	5.65758	3.5376	1	1	1	1	1	1	1	1	1	1	1	1	1	1	0.5	1	1	1	1	0.5	0.5	0.5	0.5	0.5	0.5	0.5	0.5	0.5	0.5	0.5	0.5
NCU04078		NAD-dependent methanol dehydrogenase	109.387	48.9208	49.4815	1	1	1	1	1	1	1	1	1	1	1	1	1	1	0.5	0	1	1	1	0.5	1	1	1	1	1	1	0	0	1	1	0
NCU04391		MFS aflatoxin efflux pump	154.432	79.1805	96.9208	1	1	1	1	1	1	1	1	1	1	1	1	1	1	0.5	0.5	1	1	1	0.5	0.25	1	1	0.5	0.5	1	0.25	0	0.25	1	0.25
NCU09458		MFS transporter	142.62	70.8539	83.6383	1	1	1	1	1	1	1	1	1	1	1	1	1	1	0.5	0.5	1	1	1	0.5	0.25	1	1	1	0.5	1	0.25	0	0.25	1	0.25
NCU09640		MFS toxin efflux pump	134.796	66.3979	78.6021	1	1	1	1	1	1	1	1	1	1	1	1	1	1	0.5	0.5	1	1	1	0.5	0.5	1	1	0.5	0.5	1	0	0	0	1	0
NCU02562		--	141.013	68.1938	81.4815	1	1	1	1	1	1	1	1	1	1	1	1	1	1	0.5	1	1	1	1	0.5	0.5	1	1	0.5	0.5	1	0	0.25	0.25	1	0.25
NCU05546		--	120.31	61.2676	69.8239	1	1	1	1	1	1	1	1	1	1	1	1	1	1	0.5	1	1	1	1	0.5	0.5	1	1	0.5	0.5	1	0	0.25	0.25	1	0.25
NCU06647		Enoyl-CoA hydratase/isomerase	99.5229	16.5086	16.2757	1	1	1	1	1	1	1	1	1	1	1	1	1	1	0.25	0.25	1	1	1	0.25	1	1	0.5	0.5	0.5	1	0.5	0.25	1	0.25	0.5
NCU05364		Tyrosine-protein phosphatase non-receptor type 6	71.3468	36.4685	26.4949	1	1	1	1	1	1	1	1	1	1	1	1	1	1	0.5	0.25	1	1	1	0.25	0.25	0.5	0.5	0.5	0.5	1	0.25	0.5	1	0.5	0.25
NCU04179	sah-1	C2H2 transcription factor	44.3665	24	13.3468	1	1	1	1	1	1	1	1	1	1	1	1	1	1	0.5	0.5	1	0.5	1	0.5	0.5	0.5	0.5	0.5	0.5	1	0.5	0.5	1	0.5	0.5
NCU06493	gna-1	Guanine nucleotide-binding protein alpha-1 subunit	212.086	111.161	91.3565	1	1	1	1	1	1	1	1	1	1	1	1	1	1	0.5	0.5	1	1	1	0.25	1	1	0.25	1	0.5	1	1	0.5	0.5	0.5	0.25
NCU10521	gst-4	Glutathione S-transferase-4	66.6383	35.3098	38.3979	1	1	1	1	1	1	1	1	1	1	1	1	1	0.5	0.5	0.5	1	1	1	0.5	0.5	1	0.5	0.5	0.5	1	1	0.25	0.5	0.5	0.5
NCU02352		Solute carrier family 25 protein	58.4685	27.8239	28.6778	1	1	1	1	1	1	1	1	1	1	1	1	1	1	0.5	0.5	1	1	1	0.5	0.5	0.5	0.5	0.5	0.5	1	1	0.5	0.5	0.5	0.5
NCU06212		Trafficking protein particle complex subunit 6B	53.6383	19.6198	30.8239	1	1	1	1	1	1	1	1	1	1	1	1	1	1	0.5	0.5	1	1	1	0.5	0.5	0.5	0.5	0.5	0.5	1	1	0.25	0.5	0.5	0.5
NCU01399		Short chain dehydrogenase/reductase family protein	98.2441	39.7212	33.2076	1	1	1	1	1	1	1	1	1	1	1	1	1	1	0.25	0.5	1	1	1	0.25	0.5	1	0.5	0.5	0.5	1	0.5	1	0.25	1	0.25
NCU01047		--	100.824	51.2596	52.1249	1	1	1	1	1	1	1	1	1	1	1	1	1	1	0.5	0.5	1	1	1	0.5	1	1	0.5	0.5	0.5	1	1	1	1	1	0.5
NCU00388		--	53.1675	27.7447	9.04096	1	1	1	1	1	1	1	1	1	1	1	1	1	0.25	0.5	0.5	1	0.5	1	0.25	0.5	0.5	0.25	0.25	1	1	0.5	0.5	1	1	0.5
NCU05606		Glucosidase 2 subunit beta	77.8861	43.5376	57.1675	1	1	1	1	1	1	1	1	1	1	1	1	1	1	0.5	1	1	1	1	0.5	1	1	0	1	1	0.5	0.5	0.5	1	1	0.5
NCU00355	cat-3	Catalase-3	146.004	90.2076	105.699	1	1	1	1	1	1	1	1	1	1	1	1	1	1	0.5	0.5	1	1	1	0.5	1	1	0	0.5	1	1	0.5	0.5	0.5	1	0.5
NCU08791	cat-1	Catalase-1	208	121	141.824	1	1	1	1	1	1	1	1	1	1	1	1	1	1	0.5	0.5	1	1	1	0.5	0.5	0.5	0	0.5	1	1	0.5	0.5	0.5	1	0.5
NCU00585	al-2	Bifunctional lycopene cyclase/phytoene synthase	34.1249	4.4318	-	1	1	1	1	0	1	1	1	1	0.5	1	1	1	0	0.5	0.5	1	1	1	0	1	1	0	0	0	1	0.5	0	0.5	0	1
NCU00552	al-1	Phytoene desaturase	128.959	3.48149	-	1	1	1	1	0	1	1	1	1	0.25	1	1	1	0.25	0.25	0	1	1	1	0	1	1	1	0	0.25	1	0	0.25	0.25	0.25	0.25
NCU07858		DUF498 domain-containing protein	9.19382	-	-	1	1	1	1	1	1	1	1	1	1	1	1	1	1	0	1	1	1	0	0	1	1	0	0	1	1	0	0	1	0	1
NCU00397		--	31.8861	8.95861	6.03152	1	1	0	1	1	1	1	1	1	1	1	1	1	0	0.5	1	1	1	1	0.5	1	1	0	1	1	1	1	0	1	0	1
NCU11282		Acyltransferase	177.027	-	-	1	1	1	1	1	1	1	1	1	1	1	1	1	1	0	0.25	1	1	0.5	0	0	1	1	0	0	0.25	0.5	0	0.25	0.25	0
NCU10063		Sugar isomerase	55.6576	-	-	1	1	1	1	0	1	1	1	1	1	1	1	1	1	0	1	1	1	0.5	0	0	0.5	1	0	0	0.5	0	0	0	0	0.5
NCU02169		--	8.74473	-	-	1	1	1	1	1	1	1	1	1	1	1	1	1	1	0	1	1	1	1	0	0	1	1	0	0	0	0	0	0	0	0
NCU02937		--	17.3565	-	-	1	1	1	1	1	1	1	1	1	1	1	1	1	1	0	1	1	1	1	0	1	0	1	1	0	1	1	0	0	0	0
NCU05966		DNA repair protein	28.3768	-	4.61979	1	1	1	1	1	1	1	1	1	1	1	1	1	1	0	0.5	1	1	1	0.5	1	0.5	0.5	1	0	0	0.5	0	0	0	0
NCU06050		--	12.0044	-	-	1	1	1	1	1	1	1	1	1	1	1	1	1	1	0	0	1	1	1	0	1	0	1	1	0	0	1	0	0	0	0
NCU03543		--	30.7447	-	-	1	1	1	1	1	1	1	1	1	1	1	1	1	1	0	1	1	1	1	0	1	0	1	0.5	0.5	0	0	1	0.5	0	0.5
NCU09010		--	50.1192	28.6383	-	1	1	1	1	1	1	1	1	1	1	1	1	1	1	0.5	0.5	1	1	1	0	1	0	1	0	0	0	0	0	0	0	0
NCU02013		--	32.3279	6.24413	10.0458	1	1	1	1	1	1	1	1	1	1	1	1	1	1	0.5	1	1	1	1	0.5	1	0.5	1	0	0	0.5	0	0.5	0	0	0
NCU03504		Sphingosine-1-phosphate phosphohydrolase	66.7959	31.3768	42.4949	1	1	1	1	1	1	1	1	1	1	1	1	1	0	0.5	1	1	1	1	0.5	0.5	0.5	1	0.25	0.5	0.25	0	0.25	0.25	0.25	0.25
NCU01879		--	50.8861	3.95861	26.585	1	1	1	1	1	1	1	1	1	1	1	1	1	0	0.25	1	1	1	1	0.5	0.5	0.5	0.5	1	1	0.5	0.25	0	0.5	0.5	0.5
NCU04665		--	15.9208	-	-	1	1	1	1	1	1	1	1	1	1	1	1	0	0	0	1	1	1	1	0	1	0	0	1	1	0	0	0	0	0	0
NCU09900		--	33.4437	4.79588	-	1	1	1	1	1	1	1	1	1	1	1	1	1	0	0.5	0.5	1	1	1	0	1	0.5	0.5	1	1	0	0.5	0.5	0.5	0.5	0.5
NCU09429		Flavin-containing monooxygenase	165.347	7.12494	-	1	1	1	1	1	1	1	1	1	1	1	1	1	0.25	0.25	0.25	1	1	1	0	1	1	0.25	1	1	0.25	0.25	0.25	0.25	0.25	0.25
NCU08930	20H10.080	NADH-ubiquinone oxidoreductase 21.3 kDa subunit	38.3468	-	-	1	1	1	1	1	1	1	1	1	1	1	1	1	0	0	1	1	1	1	0	1	1	0.5	0.5	1	0.5	0.5	0	0	0	0
NCU04781	nuo9.8	NADH:ubiquinone oxidoreductase 9.8 kDa subunit	20.5686	-	-	1	1	1	1	1	1	1	1	1	1	1	1	1	0	0	1	1	1	0	0	1	1	1	1	1	1	0	0	0	0	0
NCU00236		Flavoprotein oxygenase	80.3468	-	-	1	1	1	1	0	1	1	1	1	1	1	1	1	1	0	1	1	1	0	0	1	0.5	0.25	0.25	0.25	0	0	0	0	0	0
NCU00659		--	32.7696	-	-	1	1	1	1	1	1	1	1	1	1	1	1	1	1	0	1	1	1	0	0	1	1	1	1	1	0	0	0	0	0	0.5
NCU07962		--	16.0269	-	-	1	1	1	1	1	1	1	1	1	1	1	1	1	1	0	1	1	1	0	0	1	1	0	1	1	0	0	0	0	0	0
NCU06584		--	15.5686	-	-	1	1	1	1	1	1	1	1	1	1	1	1	1	1	0	0	1	1	0	0	0	1	0	1	1	1	0	0	1	0	0
NCU03288		--	13.8861	-	-	1	1	1	1	1	1	1	1	1	1	1	1	1	1	0	0	1	1	0	0	0	0	0	1	1	1	0	0	1	1	0
NCU03646		--	3.82391	-	-	1	1	1	1	1	1	1	1	1	1	1	1	1	1	0	0	1	1	1	0	0	0	0	1	1	0	0	0	1	0	0
NCU05935		--	10.2518	-	-	1	1	1	1	1	1	1	1	1	1	1	1	1	1	0	0	1	1	1	0	0	1	0	1	1	0	0	0	1	0	0
NCU00039		--	10.0506	-	-	1	1	1	1	1	1	1	1	1	1	1	1	1	1	0	0	1	1	1	0	0	1	0	1	1	0	0	0	1	1	0
NCU02061		--	9.60206	-	-	1	1	1	1	1	1	1	1	1	1	1	1	1	1	0	0	1	1	1	0	0	1	1	1	1	0	0	0	1	1	0
NCU04170		--	9.5376	-	-	1	1	1	1	1	1	1	1	1	1	1	1	1	1	0	0	1	1	1	0	0	1	1	1	1	0	0	0	1	1	0
NCU11258		LYR family protein	3.26761	-	-	1	1	1	1	1	1	1	0	0	1	1	1	1	1	0	1	1	1	1	0	0	1	0	1	1	1	0	0	1	0	1
NCU09610	sey1	Protein sey1	301.444	187.886	210.161	1	1	1	1	1	1	1	1	1	1	1	1	1	1	0.5	0.5	1	1	1	0.5	0.5	1	0	1	1	1	0.5	0.25	0.25	0.25	0.25
NCU01985	met3	Sulfate adenylyltransferase	275.252	190.161	188.444	1	1	1	1	0	1	1	1	1	1	1	1	1	1	0.5	0.5	1	1	1	0.5	0	1	0.25	1	1	1	0	0.25	0.25	0.5	0.25
NCU01859	nuo20.9	NADH-ubiquinone oxidoreductase 20.9 kDa subunit	53.1871	-	-	1	1	1	1	0	1	1	1	1	1	1	1	1	1	0	0.5	1	1	1	0	0.5	1	0.5	1	1	1	0	0	0	0	0
NCU03938	G17A4.270	Transcription activator of gluconeogenesis NCU03938	75.1308	51.7212	5.30103	1	1	1	1	1	1	1	1	1	1	1	1	1	1	0.5	1	1	1	1	0.25	0.25	1	0.5	1	1	1	0.25	0	0	0.25	0
NCU03221		PX domain-containing protein	4.3098	-	-	1	1	1	1	1	1	1	1	1	1	1	1	1	1	0	1	1	1	1	0	0	1	0	1	1	1	0	0	0	0	0
NCU02267		Mitochondrial protein Fmp25	74.699	28.6198	30.1805	1	1	1	1	1	1	1	1	1	1	1	1	1	1	0.25	0.5	1	1	1	0.25	0.25	1	1	1	1	0.5	0.5	0.25	1	0.5	0.5
NCU07062	stk-49	Protein kinase	49.4815	7.82391	11.5686	1	1	1	1	1	1	1	1	1	1	1	1	1	1	0.25	0.25	1	1	1	0.5	0.5	1	1	1	1	0.5	0.5	0.5	0.5	0.5	0.5
NCU06979		Cyclin domain-containing protein	57.6778	5.58503	32.4685	1	1	1	1	1	1	1	1	1	1	1	1	1	1	0.25	0	1	1	0.5	0.5	0.25	1	0.5	1	1	0.25	0.5	0.5	1	0.5	0.5
NCU04021		ABC transporter	142.027	56.3565	31.6576	1	1	1	1	1	1	1	1	1	1	1	1	1	1	0.25	0.5	1	1	0.5	0.25	0.25	0.5	1	1	1	0.25	0.25	0.5	1	0.5	0.5
NCU09267		Copper radical oxidase	4.60206	-	-	1	1	1	1	1	1	1	1	1	1	1	1	1	1	0	0	1	1	1	0	0	1	1	1	1	0	0	0	1	0	1
NCU05037		Dihydrodipicolinate synthetase	41.0362	-	-	1	1	1	1	0	1	1	1	1	1	1	1	1	1	0	0	1	1	1	0	0	1	1	1	1	1	0	0	1	0	0.5
NCU04744		Dihydrodipicolinate synthetase	56.7212	-	-	1	1	1	1	0	1	1	1	1	1	1	1	1	1	0	0	1	1	1	0	0	1	1	1	1	1	0	0.25	1	0	0.25
NCU05977		Dihydrodipicolinate synthase	56.6576	-	-	1	1	1	1	0	1	1	1	1	1	1	1	1	1	0	0	1	1	1	0	0	1	1	1	1	1	0	0.25	1	0	0.25
NCU09532		L-threo-3-deoxy-hexulosonate aldolase	57.9586	-	-	1	1	1	1	0	1	1	1	1	1	1	1	1	1	0	0	1	1	1	0	0	1	1	1	1	1	0	0.25	1	0	0.25
NCU04318		Dihydroorotate dehydrogenase	68.3768	37.4202	8.95861	1	1	1	1	0	0	1	0	0	0	1	1	1	1	0.5	0.25	1	1	0.5	0.25	0	1	0.25	1	1	0.5	0.25	0	0.25	0.25	0.25
NCU07099		--	77.7447	-	-	1	1	1	1	1	1	1	1	1	1	1	1	1	1	0	0	1	1	1	0	0	1	0.5	1	1	0	0	0	0	0	0
NCU01395		WSC domain-containing protein	77.3565	-	-	1	1	1	1	1	1	1	1	1	1	1	1	1	1	0	0	1	1	1	0	0	1	1	1	1	0	0	0	0	0	0
NCU06325		--	77.7959	-	-	1	1	1	1	1	1	1	1	1	1	1	1	1	1	0	0	1	1	1	0	0	1	1	1	1	0	0	0	0	0	0
NCU02341		--	75.1612	-	-	1	1	1	1	1	1	1	1	1	1	1	1	1	1	0	0	1	1	1	0	0	1	1	1	1	0	0	0	0	0	0
NCU10416		WSC domain-containing protein	74.699	-	-	1	1	1	1	1	1	1	1	1	1	1	1	1	1	0	0	1	1	1	0	0	1	1	1	1	0	0	0	0	0	0
NCU10448		--	74.4202	-	-	1	1	1	1	1	1	1	1	1	1	1	1	1	1	0	0	1	1	1	0	0	1	1	1	1	0	0	0	0	0	0
NCU05358		--	70.9586	-	-	1	1	1	1	1	1	1	1	1	1	1	1	1	1	0	0	1	1	1	0	0	1	1	1	1	0	0	0	0	0	0
NCU07763		--	58.0177	-	-	1	1	1	1	1	1	1	1	1	1	1	1	1	1	0	0	1	1	1	0	0	1	1	1	1	0	0	0	0	0	0
NCU00309		WSC domain-containing protein	61.6778	-	-	1	1	1	1	1	1	1	1	1	1	1	1	1	1	0	0	1	1	1	0	0	1	1	1	1	0	0	0	0	0	0
NCU07514		--	29.0223	-	-	1	1	1	1	1	1	1	1	1	1	1	1	1	1	0	0	1	1	1	0	0	1	0	0.5	0.5	0	0	0	0	0	0
NCU00347	pex26	Peroxin-26 Pex26-Penicillium chrysogenum	44.3665	-	-	1	1	1	1	1	1	1	1	1	1	1	1	1	1	0	0	1	1	1	0	0	0.5	0	0.5	0.5	0.5	0	0	0	0	0
NCU00183		DUF185 domain-containing protein	65.6198	-	-	1	1	1	1	1	1	1	1	1	1	1	1	1	1	0	1	1	1	1	0	0.5	0.5	0.5	0.5	0.5	0.5	1	0	0.5	0.5	1
NCU04455		--	73.2007	43.2596	45.4949	1	1	1	1	1	1	1	1	1	1	1	1	1	1	0.5	0.5	1	1	1	0.5	0.5	0.5	0.5	0.5	0.5	0.5	1	0	0.5	0.25	0.25
NCU08632			154.009	45.3372	98.4949	1	1	1	1	1	1	1	1	1	1	1	1	1	1	0.25	0.25	1	1	1	0.5	0.25	0.25	0.25	0.5	0.25	0.25	1	0.25	0.5	0.5	0.25
NCU03040		N-glycosylase/DNA lyase	82.1805	49	-	1	1	1	1	1	1	1	1	1	1	1	1	1	1	0.5	1	1	1	1	0	0.25	0.5	0.5	0.25	0.5	0.5	1	0.25	0.5	0.5	0.25
NCU06518		NADH-cytochrome b5 reductase	97.5528	77.4949	54.2007	1	1	1	1	1	1	1	1	1	1	1	1	1	1	0.5	1	1	1	1	0.25	0.5	0.5	0.25	0.5	0.5	0.5	0.5	0.25	0.25	0.5	0.5
NCU01644		Intracellular protein transporter UsoA	150.77	96.5528	65.2291	1	1	1	1	1	1	1	1	1	1	1	1	1	1	0.5	1	1	1	1	0.25	0.5	0.5	0.25	0.25	0.25	0.5	0.5	0.25	0.25	0.25	0.25
NCU09325		WD domain-containing protein	91.9586	23.4815	45.7959	1	1	1	1	1	1	1	1	1	1	1	1	1	1	0.25	0.25	1	1	1	0.25	0.25	0.25	0.25	1	0.5	0.25	1	0.25	0.25	0.25	1
NCU02268		--	92.6198	55.1675	52.7212	1	1	1	1	1	1	1	1	1	1	1	1	1	1	0.5	0.5	1	1	1	0.5	0.5	0.5	0.25	1	0.5	0.25	0.5	0.25	0.5	0.25	0.5
NCU01409		Ran-binding protein	120.721	19.4318	60.1024	1	1	1	1	1	1	1	1	1	1	1	1	1	1	0.25	0.25	1	1	0.5	0.5	0.25	0.5	0.25	1	0.5	0.5	0.5	0.25	0.5	0.5	0.5
NCU07885		WD repeat containing protein 82	88.7212	64.6383	68.0809	1	1	1	1	1	1	1	1	1	1	1	1	1	1	0.5	0.5	1	1	1	0.5	1	0.5	0.5	1	0.5	0.5	1	0.25	1	0.5	0.5
NCU06511		--	189.77	133.569	149.481	1	1	1	1	1	1	1	1	1	1	1	1	1	1	0.5	0.25	1	1	1	0.5	0.5	0.5	0.25	0.5	0.25	1	1	0.25	1	0.5	1
NCU07684		--	51.1549	6.79588	8.05061	1	1	1	1	1	1	1	1	1	1	1	1	1	1	0.25	0.25	1	0.5	1	0.25	0.25	0	0.5	1	0.5	1	0.5	0.25	0.5	0.5	1
NCU09511		--	34.5528	-	14.3872	1	1	0	1	1	1	1	1	1	1	0	1	1	1	0	0	1	1	1	0.5	0	0	0.5	0.5	0.5	0.5	0.5	0	0.5	0	1
NCU06461		--	64.9208	8.08619	18.1549	1	1	1	1	1	1	1	1	1	0.25	1	1	1	1	0.25	0.25	1	1	1	0.25	0.25	0.25	0.5	0.5	0.5	0.5	0.5	0.25	0.25	0.5	1
NCU03232		RNA binding protein Pym	37.585	6.38722	4.85387	1	1	1	1	0	1	1	1	1	1	1	1	1	1	0.5	0.5	1	1	1	0.5	0.5	0	0.5	0.5	0.5	0.5	0	0	0.5	0.5	1
NCU02421	cog-6	Conserved oligomeric Golgi complex subunit 6	49.0809	-	25.2076	1	1	1	1	1	1	1	1	1	1	1	1	1	1	0	0.5	1	1	1	0.5	0.5	0.5	0.5	0.5	0.5	0	0.5	0.5	1	0.5	0.5
NCU06389		DUF625 domain-containing protein	169.143	70.4949	126.959	1	1	1	1	1	1	1	1	1	1	1	1	1	1	0.25	0.25	1	1	1	0.5	0.25	0.25	1	0.5	0.25	0.25	0.5	0.25	0.5	0.25	0.5
NCU03360		--	60.1367	12.2676	31.3565	1	1	1	1	1	1	1	1	1	1	1	1	1	1	0.25	0.25	1	1	0.5	0.5	0.5	0.25	0.5	0.5	0.25	0.5	0.5	0.5	0.5	0.5	0.5
NCU02457		DNA-directed polymerase kappa	85.7447	7.72125	55.0269	1	1	1	1	1	1	1	1	1	1	1	1	1	1	0.25	0.25	1	1	1	0.5	0.5	0	0.5	0.5	0.5	0.5	0.25	0.5	0.5	0.25	0.5
NCU00162		--	39.1938	16.3768	12.3665	1	1	1	1	1	1	1	1	1	1	1	1	1	1	0.5	0.5	1	1	1	0.5	0.5	0	0.5	0.5	0.5	0.5	0.5	0.5	0.5	0.5	0.5
NCU07461		DNA polymerase POL4	70.7447	34.7959	28.8239	1	1	1	1	0	1	1	1	1	1	1	1	1	1	0.5	0	1	1	1	0.25	0	0.5	0.25	0.5	0.5	0.25	0	0.5	1	0.5	1
NCU01019		--	45.1549	12.7212	-	1	1	1	1	1	1	1	1	1	1	1	0	1	1	0.5	0.5	1	1	1	0	0.25	0.5	0.5	0.5	0.5	0.5	0.25	0.5	1	0	0.5
NCU09923	gh3-7	Beta-xylosidase	137.77	-	83.0362	1	1	1	1	1	1	1	1	1	1	1	1	1	1	0	0.5	1	0.5	0.5	0.5	0.5	0.5	0.5	0.5	0.5	1	0	1	0	0.5	1
NCU04231		--	150	-	-	1	1	1	1	1	1	1	1	1	1	1	1	1	1	0	0.25	1	0.25	0.25	0	0.25	0.5	0.5	1	0.5	1	0.25	0.25	0.25	1	0.25
NCU01498	prk-8	Serine/threonine-protein kinase MAK	152.252	77.9208	76.1612	1	1	1	1	1	1	1	1	1	1	1	1	1	1	0.5	0.25	1	0.5	1	0.5	0.25	0.5	0.5	0.25	0.5	0.25	0.25	0.25	0.25	0.25	0.25
NCU09273		--	86.8539	8.25964	4.07572	1	1	1	1	1	1	1	1	1	1	1	1	1	1	0.25	0.25	1	0.25	1	0.25	0.25	0.25	0.5	0.5	0.5	0.25	0.25	0.25	0.25	0.25	0.25
NCU08128		Benzoate 4-monooxygenase cytochrome P450	91.7447	14.8861	12.2218	1	1	1	1	1	1	1	1	1	1	1	1	1	1	0.25	0.25	1	0.5	1	0.25	0.5	0.5	0.5	0.5	0.5	0.25	0.25	0.25	0.25	0.25	0.25
NCU02524		Rho GAP domain-containing protein	184.036	62.9208	65.0862	1	1	1	1	1	1	1	1	1	1	1	1	1	1	0.25	0.25	1	0.25	1	0.25	0.5	0.5	0.5	0.5	0.5	0.5	0.25	0.25	0.25	0.25	0.25
NCU07805		--	71.9586	6.65758	3.4318	1	1	1	1	1	1	1	1	1	1	1	1	1	1	0.25	0.25	1	0.5	1	0.25	0.5	0.5	0.5	0.25	0.5	0.25	0.5	0.25	0.5	0.5	0.5
NCU03011		--	118.398	7.17393	3.72125	1	1	1	1	1	1	1	1	1	1	1	1	1	1	0.25	0.25	1	0.5	0.5	0.25	0.5	0.5	0.5	0.5	0.5	0.25	0.5	0.25	0.5	0.5	0.5
NCU05693		Interferon-induced GTP-binding protein Mx2	105.051	57.4089	56	1	1	1	1	1	1	1	1	1	1	1	1	1	1	0.5	0.5	1	0.5	1	0.5	0.5	0.5	0.5	0.5	0.5	0.5	0.5	0.5	0.5	0.5	0.5
NCU04749		DNA replication helicase Dna2, variant	278.509	184.268	201.125	1	1	1	1	1	1	1	1	1	1	1	1	1	1	0.5	0.5	1	0.25	1	0.5	0.5	0.5	0.5	0.25	0.5	0.25	0.5	0.25	0.5	0.25	0.5
NCU21396	nit-13	Molybdenum cofactor sulfurase	82.5686	-	-	1	1	1	1	1	1	1	1	1	1	1	1	1	1	0	0	1	0.25	1	0	0.25	0.25	0.25	0.25	0.25	0.25	0.25	0.25	0.5	0.25	0.5
NCU03717		Translation initiation factor 4E	61.5376	19.6576	20.6198	1	1	1	1	1	1	1	1	1	1	1	1	1	1	0.25	0.5	1	0.5	1	0.25	0.25	0.25	0.25	0.25	0.25	0.5	0.25	0.25	0.5	0.5	0.5
NCU04010		Malonyl CoA-acyl carrier protein transacylase	80.3098	7.3279	30.0655	1	1	1	1	1	1	1	1	1	1	1	1	1	1	0.25	0.5	1	0.25	1	0.25	0.25	0.25	0.25	0.25	0.25	0.5	1	0.25	0.25	0.5	0.25
NCU05276		Protein YIP	58.9586	13.2291	38.6021	1	1	1	1	1	1	1	1	1	1	1	1	1	1	0.25	0.25	1	0	1	0.5	0.5	0.5	0	0	0.5	0.5	0.5	0	0.5	0.5	0.5
NCU10506		Triacylglycerol lipase FGL2	55.1427	33.8861	-	1	1	1	1	1	1	1	1	1	1	1	1	1	1	0.5	1	1	0.25	1	0	0.25	0.25	0.5	0.5	0.5	0.5	0.5	1	0.25	0.5	0.5
NCU04289			146.638	72.3768	90.3468	1	1	1	1	1	1	1	1	1	1	1	1	1	1	0.5	1	1	0.25	1	0.5	0.25	0	0.25	0.25	0.25	1	0.5	0.5	1	0.5	0.5
NCU01782		Ras guanyl-nucleotide exchange factor RasGEF	99.7959	16.0088	20.4685	1	1	1	1	1	1	1	1	1	1	1	1	1	1	0.25	0.25	1	1	0.5	0.25	0.5	0.5	1	0.25	0.5	0.5	0.5	0.25	0.25	0.25	0
NCU06626	stk-45	Phosphoinositide 3-kinase regulatory subunit 4	180.824	89.6778	91.2291	1	1	1	1	1	1	1	1	1	1	1	1	1	1	0.25	0.25	1	1	0.5	0.25	0.5	0.5	0.5	0.25	0.5	0.5	0.5	0.25	0.5	0.25	0.25
NCU10282		--	119.398	9.85387	31.3098	1	1	1	1	1	1	1	1	1	1	1	1	1	1	0.25	0.25	1	1	0.5	0.25	0.25	0.5	0.5	0.25	0.25	0.5	0.5	0.5	0.5	0.25	0
NCU09435	rna-14	mRNA 3'-end-processing protein rna-14	182.328	96.8861	142.004	1	1	1	1	1	1	1	1	1	1	1	1	1	1	0.25	0.25	1	1	0.5	0.5	1	0.5	0.25	0.5	0.5	0.25	0.25	0.25	0.25	0.25	0.25
NCU00939	dcc-1	Development and carotenogenesis control-1 protein	166.658	57.7959	87.585	1	1	1	1	1	1	1	1	1	1	1	1	1	1	0.25	0.5	1	1	0.5	0.5	1	1	0.5	0.25	0.25	0.5	0.25	0.25	0.25	0.5	0.25
NCU00788		--	132.538	86.7959	88.9586	1	1	1	1	1	1	1	1	1	1	1	1	1	1	0.5	0.5	1	1	0.5	0.5	0.5	1	0.5	0.5	0.5	1	0.5	0.5	0.5	0.5	0.5
NCU06973		Interferon-induced GTP-binding protein Mx2	105.77	60.585	56.6383	1	1	1	1	1	1	1	1	1	1	1	1	1	1	0.5	0.5	1	0.5	0.5	0.5	0.5	1	0.5	0.5	0.5	0.5	0.5	0.5	0.5	0.5	0.5
NCU03763		DNA polymerase delta subunit 2	139.149	73.3768	81.2518	1	1	1	1	1	1	1	1	1	1	1	1	1	1	0.5	0.5	1	1	0.5	0.5	0.5	1	0.5	0.5	0.5	0.5	0.5	0.5	0.5	0.5	0.5
NCU02554		Golgi complex component	108.658	41.5229	-	1	1	1	1	1	1	1	1	1	1	1	1	1	1	0.5	0.5	1	1	0	0	0.5	0.5	0.5	0.5	0.5	1	0.25	0.25	0.5	0.25	0.25
NCU06182	nrc-1	MAPKK kinase	234.229	154.886	151.77	1	1	1	1	1	1	1	1	1	1	1	1	1	1	0.5	0.5	1	1	0.25	0.5	0.5	0.5	0.5	0.5	1	1	0.25	0.25	0.25	0.25	0.25
NCU03122		Beclin 1	103.886	49.8539	56.2518	1	1	1	1	1	1	1	1	1	1	1	1	1	1	0.5	0.5	1	0.5	1	0.5	0.5	0.5	0.5	0	1	1	0.5	0.5	0.5	0.5	0.5
NCU05726		Mucin	44.6021	7.95861	15.6021	1	1	1	1	1	1	1	1	1	1	1	1	1	1	0.5	0.5	1	1	1	0.5	0.5	0.5	0.5	0.5	1	1	0.5	0.5	0	0.5	0.5
NCU04279	stk-28	Protein kinase domain-containing protein	141.569	39.1367	54.2441	1	1	1	1	1	1	1	1	1	1	1	1	1	1	0.25	0.25	1	1	1	0.25	1	0.5	0.5	0.5	1	1	0.5	0.5	0.5	0.5	0.5
NCU07247		DUF6 domain-containing protein	84.7212	59.6383	51.1938	1	1	1	1	1	1	1	1	1	1	1	1	1	1	0.5	0.5	1	1	1	0.5	0.5	0.25	0.25	0.5	0.5	0.5	0	0.25	0.25	0.5	0.25
NCU09516	mus-41	DNA repair protein rad5	299.409	180.678	234.215	1	1	1	1	1	1	1	1	1	1	1	1	1	1	0.5	0.5	1	1	1	0.5	0.5	0.25	0.25	0.5	0.5	0.5	0.25	0.25	0.25	0.25	0.25
NCU06969		Phosphoinositide 3-phosphate phosphatase	69.4815	32.2676	30.0362	1	1	1	1	1	1	1	1	1	1	1	1	1	1	0.5	0.5	1	1	1	0.5	0.25	0.25	0.5	0.5	0.5	0.25	0.25	0.5	0.5	0.5	0.25
NCU02211		--	125.26	20.699	78.5086	1	1	1	1	1	1	1	1	1	1	1	1	1	1	0.25	0.25	1	1	1	0.5	0.25	0.25	0.25	0.5	0.5	0.25	0.25	0.25	0.5	0.5	0.25
NCU02053	mus-42	REV1	272.678	143.721	203.367	1	1	1	1	1	1	1	1	1	1	1	1	1	1	0.25	0.5	1	1	1	0.5	0.25	0.25	0.25	0.5	0.5	0.25	0.25	0.25	0.5	0.25	0.25
NCU16400		--	52.7959	4.65758	10.1612	1	1	1	1	1	1	1	1	1	1	1	1	1	1	0.25	0.5	1	1	1	0.25	0.5	0.5	0.5	0.5	0.5	0.5	0.5	0.5	0.5	0.5	0
NCU05422		Vacuolar protein sorting protein	222.456	97.9208	88.0506	1	1	1	1	1	1	1	1	1	1	1	1	1	1	0.25	0.5	1	1	1	0.25	0.5	0.5	0.5	0.5	0.5	0.5	0.25	0.25	0.5	0.5	0.5
NCU08361		Short chain dehydrogenase	64.5376	27.2924	42.6383	1	1	1	1	1	1	1	1	1	1	1	1	1	1	0.5	0.5	1	1	1	0.5	0.5	0.5	0.5	0.5	0.5	0.5	0.25	0.5	0.5	0.5	0.5
NCU08942		G-patch DNA repair protein	43.9208	3.5376	8.76955	1	1	1	1	1	1	1	1	1	1	1	1	1	1	0.25	0.5	1	1	1	0.5	0.5	0.5	0.5	0.5	0.5	0.5	0.5	0.5	0.5	0.5	0.5
NCU06932		F-box domain-containing protein	39	4	4.08092	1	1	1	1	1	1	1	1	1	1	1	1	1	1	0.5	0.5	1	1	1	0.5	0.5	0.5	0.5	0.5	0.5	0.5	0.5	0.5	0.5	0.5	0.5
NCU03024		GARP complex subunit Vps53	200.824	59.6778	123.161	1	1	1	1	1	1	1	1	1	1	1	1	1	1	0.25	0.5	1	1	1	0.5	0.5	1	0.5	0.5	0.5	0.25	0.5	0.5	0.5	0.5	0.5
NCU03800		Endosomal cargo receptor	98.2757	36.5229	65.0706	1	1	1	1	1	1	1	1	1	1	1	1	1	1	0.25	0.5	1	1	1	0.5	0.5	1	0.5	0.5	0.5	0.5	0.25	0.25	0.25	0.25	0.25
NCU04003		ERP1 protein	90.699	60.2076	60.4202	1	1	1	1	1	1	1	1	1	1	1	1	1	1	0.5	0.5	1	1	1	0.5	0.5	1	0.25	0.5	0.5	0.25	0.5	0.25	0.25	0.25	0.25
NCU11407	apg-12	Sterol 3-beta-glucosyltransferase	160.538	109.155	8.04576	1	1	1	1	1	1	1	1	1	1	1	1	1	1	0.5	0.25	1	1	1	0.25	0.25	1	0.25	0.25	1	0.25	0.25	0.25	0.25	0.25	0.25
NCU03218	vsp-5	Sorting nexin-4	155.959	104.854	90.7696	1	1	1	1	1	1	1	1	1	1	1	1	1	1	0.5	0.25	1	1	1	0.5	0.5	0.5	0.5	0.25	1	0.25	0.5	0.25	0.25	0.25	0.25
NCU16667		--	37.8861	5.19382	6.3098	1	1	1	1	1	1	1	1	1	1	1	1	1	1	0.5	0	1	1	1	0.5	0.5	0.5	0.5	0.5	0.5	0.5	0.5	0	0	0	0
NCU02559		--	60.5528	-	34.5376	1	1	1	1	1	1	1	1	1	1	1	1	1	1	0	0	1	1	1	0.5	0.5	0.5	0.5	0.5	1	0.5	0.5	0.25	0.25	0	0
NCU01240		--	173.244	-	110.721	1	1	1	1	0	1	1	1	1	1	1	1	1	1	0	0	1	1	1	0.5	0.5	0.5	0.5	0.5	0.5	0.5	0.25	0	0	0	0
NCU09595	stk-55	Serine/threonine protein kinase	222.284	-	126.481	1	1	1	1	1	1	1	1	1	1	1	1	1	1	0	0	1	1	1	0.5	0.5	0.5	0.5	0.5	0.5	0.25	0.25	0.25	0	0.25	0.25
NCU02752		C6 transcription factor Prf	35.4949	3.88606	8.72125	1	1	1	1	1	1	1	1	1	1	1	1	1	1	0.5	0.5	1	1	1	0.5	0.5	0.5	0.5	0.5	1	0.5	0	0	0	0	0
NCU08319		Developmental regulator flbA	108.018	20.5376	26.0362	1	1	1	1	1	1	1	1	1	1	1	1	1	1	0.25	0.25	1	1	1	0.25	0.5	0.5	1	0.5	1	0.5	0	0	0	0	0
NCU01304		Mitochondrial mRNA processing protein PET127	136.959	53.4437	72.0132	1	1	1	1	1	1	1	1	1	1	1	1	1	1	0.25	0.5	1	1	1	0.5	0.5	0.5	1	0.5	0.5	0.25	0.5	0	0	0.25	0
NCU02576		C6 finger domain-containing protein, variant	44.4949	-	8.08092	1	1	1	1	1	1	1	1	1	1	1	1	1	1	0	0.5	1	1	1	0.5	0.5	0.5	0.5	0.5	0.5	0.5	0.5	0	0	0	0
NCU06385		--	106.585	-	57.7212	1	1	1	1	1	1	1	1	1	1	1	1	1	1	0	0.5	1	1	1	0.5	0.5	0.5	0.5	0.5	1	0.5	0.5	0	0	0.25	0
NCU00899		--	106.26	-	57.3565	1	1	1	1	1	1	1	1	1	1	1	1	1	1	0	0.5	1	1	1	0.5	0.5	0.5	0.5	0.5	1	0.5	0.5	0	0	0.25	0
NCU01068		BAR domain-containing protein	81.6576	-	54.0088	1	1	1	1	1	1	1	1	1	1	1	1	1	1	0	0	1	0.5	1	0.5	1	0	0.25	0.5	0.5	0.5	0.25	0.25	0.25	0	0.25
NCU07516		RING finger membrane protein	181.337	22.8861	132.18	1	1	1	1	1	1	1	1	1	1	1	1	1	1	0.25	0	1	0.5	1	0.5	0.5	0	0.25	0.5	0.25	0.5	0.25	0.25	0.25	0.25	0.25
NCU02997		Polysaccharide deacetylase	65.7959	23.1487	-	1	1	1	1	1	1	1	1	1	1	1	0	1	1	0.25	0.25	1	0.5	1	0	0.5	0.5	0.25	0.25	0.5	0.5	0.5	0	0	0	0
NCU00257	ro-2	Dynactin Arp1 p62 subunit RO2	66.4685	-	-	1	1	1	1	1	1	1	1	1	1	1	1	1	1	0	0.25	1	1	1	0	0.5	0.25	0.5	0.5	0.5	1	0.5	0.25	0.25	0.25	0
NCU04598		--	38.5528	-	-	1	1	1	1	1	1	1	1	1	1	1	1	1	1	0	0	1	1	1	0	0.5	0	0.5	0.5	0.5	0.5	0.5	0	0.5	0	0
NCU00478	acon-2	Aconidiate-2	90.4559	47.0177	-	1	1	1	1	1	1	1	1	1	1	1	1	1	1	0.25	1	1	1	1	0	0.25	0.5	0	0.5	0.5	1	0.25	0.25	0.25	0.25	0
NCU10852		Beta-hexosaminidase	179.022	-	-	1	1	1	1	1	1	1	1	1	1	1	1	1	1	0	1	1	1	1	0	0.5	0.5	0.25	0.25	0.5	1	0	0.25	0.25	0.25	0.5
NCU10311		Mitochondrial ribosomal protein subunit S4	227.658	-	93.9586	1	1	1	1	1	1	1	1	1	1	1	1	1	1	0	1	1	1	1	0.25	0.5	0.5	0.5	0.5	0.5	1	0.25	0	0.25	0.25	0.25
NCU05582		Ubiquitin fusion degradation protein	92.4949	20.7696	16.9208	1	1	1	1	1	1	1	1	1	1	1	1	1	1	0.25	0.25	1	1	1	0.25	0.25	0.25	0.25	0	0.25	1	0.5	0.25	0.25	0.25	0.25
NCU02287	acd-1	Acyl-CoA dehydrogenase	253.721	14.3098	11.7212	1	1	1	1	1	1	1	1	1	1	1	1	1	1	0.25	0.25	1	1	1	0.25	0.5	0.5	0.25	0.25	0.25	1	1	0.25	0.25	0.25	0.25
NCU00109		TipA protein	91.0269	67.0223	54.0223	1	1	1	1	1	1	1	1	1	1	1	1	1	1	0.5	0.5	1	1	1	0.5	0	0.25	0.25	0.25	0.25	1	0.5	0.25	0.5	0.5	0.25
NCU11398	dml-1	Protein dml-1	62.6778	36.0706	30.2291	1	1	1	1	1	0	1	1	1	1	1	1	1	1	0.5	0.5	1	1	1	0.5	0	0.25	0.5	0.5	0.5	1	0.5	0.25	0.5	0.25	0.5
NCU00337		Nuclear export protein Noc3	186.268	140.244	135.167	1	1	1	1	1	1	1	1	1	1	1	1	1	1	0.5	0.5	1	1	1	0.5	0.25	0.25	0.25	0.5	0.5	1	0.5	0.25	0.25	0.25	0.25
NCU00964		--	80.9208	44.4685	50.9208	1	1	1	1	1	1	1	1	1	1	1	1	1	1	0.5	0	1	1	1	0.5	0.25	0.5	0.25	0.5	0.5	1	0.5	0.25	0.5	0.5	0.25
NCU00655		Mitochondrial enoyl reductase	145.699	77.6576	101.284	1	1	1	1	1	1	1	1	1	1	1	1	1	1	0.5	0.5	1	1	1	0.5	0.5	0.5	0.25	0.5	0.5	1	0.5	0.25	0.5	0.5	0.5
NCU07299		Splicing factor 3a subunit 2	93.9586	10.4318	62.1079	1	1	1	1	1	1	1	1	1	1	1	1	1	1	0.25	0.25	1	1	1	0.5	0.5	0.5	0.5	0.5	0.5	1	0.5	0.25	0.5	0.5	0.5
NCU11357		Cell cycle control protein	146.886	40.1739	96.9586	1	1	1	1	1	1	1	1	1	1	1	1	1	1	0.25	0.25	1	1	1	0.5	0.5	0.5	0.5	0.5	0.5	1	0.25	0.5	0.5	0.5	0.5
NCU09327	cyt-4	Mitochondrial protein cyt-4	91.7447	31.5376	57.301	1	1	1	1	1	1	1	1	1	1	1	1	1	1	0.25	0.25	1	0.5	1	0.5	0.5	0.25	0.25	0.5	0.5	1	0.5	0.25	0.25	0.25	0.25
NCU08027		Nucleoside diphosphatase	173.194	123.824	116.638	1	1	1	1	1	1	1	1	1	1	1	1	1	1	0.5	0.5	1	1	1	0.5	0.5	0.5	0.5	0.5	0.5	1	0.5	0.25	0.25	0	0.25
NCU00302	gsl-3	3-ketodihydrosphingosine reductase gsl-3	83.7959	35.1549	62.0969	1	1	1	1	1	1	1	1	1	1	1	1	1	1	0.25	0.5	1	1	1	0.5	0.5	0.5	0.5	0.5	0.5	1	0.25	0.5	0.25	0.25	0.25
NCU04137		Vacuolar protein sorting-associated protein Vps5	155.523	73.4318	88.2218	1	1	1	1	1	1	1	1	1	1	1	1	1	1	0.25	0.5	1	1	1	0.5	0.25	0.5	0.5	0.5	0.5	1	0.25	0.25	0.25	0.25	0.25
NCU06285		N-acetylated-alpha-linked acidic dipeptidase 2	164.432	50.9208	78.1938	1	1	1	1	1	1	1	1	1	1	1	1	1	1	0.25	0.5	1	0.5	0.25	0.25	0	0.25	0.5	0.25	0.25	1	0.5	0	0.25	0	0.25
NCU01642		--	85.2518	18.8861	-	1	1	1	1	1	1	1	1	1	1	1	1	1	1	0.25	0.25	1	1	0.5	0	0.25	0.25	0.25	0.25	0.25	1	0.25	0.25	0.25	0.25	0
NCU00573		--	61.8539	5.67778	4.82391	1	1	1	1	1	1	1	1	1	1	1	1	1	1	0.25	0.25	1	1	0.5	0.25	0.25	0.25	0	0.5	0.5	1	0.25	0.25	0.25	0.25	0.25
NCU01539		Vacuolar morphogenesis protein AvaB	177.745	41.7959	99.3768	1	1	1	1	1	1	1	1	1	1	1	1	1	1	0.25	0.25	1	1	0.25	0.5	0.25	0.25	0.25	0.25	0.5	1	0.25	0.25	0.5	0.25	0.25
NCU06756		Ubiquitin-protein ligase, variant	176.658	100.638	126.523	1	1	1	1	1	1	1	1	1	1	1	1	1	1	0.5	0.25	1	1	0.5	0.5	0.5	0.5	0.25	0.25	0.25	1	0.25	0.25	0.5	0.25	0.25
NCU00622		Cell polarity protein	38.1938	-	11.1487	1	1	1	1	1	1	1	1	1	1	1	1	1	1	0	0	1	0.5	0	0.5	1	0.5	0	0	1	1	0	0	0	0	0
NCU07534	qde-1	RNA-dependent RNA polymerase	103.678	-	52.8539	1	1	1	1	1	1	1	1	1	1	1	1	1	1	0	0	1	0.5	0	0.5	1	0.5	0	1	1	1	0	0	0	0.5	0.5
NCU10910		--	95.9586	27.5086	53.8539	1	1	1	1	1	1	1	1	1	1	1	1	1	1	0.25	0.25	1	0.5	0.5	0.25	0.25	0.5	0.5	0.5	0.5	0.5	0.25	0.25	0.25	0.5	0
NCU01499		--	107.638	11.3768	10.7696	1	1	1	1	1	1	1	1	1	1	1	1	1	1	0.25	0.25	1	0.5	0.25	0.25	0.25	0.5	0.25	0.5	0.5	1	0.25	0.25	0.5	0.25	0.25
NCU09471		--	101.854	13.1938	12.0969	1	1	1	1	1	1	1	1	1	1	1	1	1	1	0.25	0.25	1	0.5	0.25	0.25	0.25	0.5	0.25	0.5	0.5	1	0.25	0.25	0.5	0.25	0.25
NCU02152		RRM domain-containing protein	49.7696	-	-	1	1	1	1	1	1	1	1	1	1	1	1	1	1	0	0	1	0	0	0	0	0.5	0.5	0.5	0.5	0.5	0.25	0	0.25	0.25	0.25
NCU03962		--	48.0315	-	-	1	1	1	1	1	1	1	1	1	1	1	1	1	1	0	0	1	0.5	0	0	0	0.25	0.25	0.5	0.5	0.5	0	0	0.5	0	0
NCU01998		Septin	42.3979	3.4437	3	1	1	1	1	1	1	1	1	1	1	1	1	1	1	0.5	0.5	1	0.5	0	0.5	0.5	0.5	0.5	0.5	0.5	0.5	0.5	0.5	0.5	0	0
NCU11246		Golgi transport complex subunit Cog4	162.921	89.8861	103.155	1	1	1	1	1	1	1	1	1	1	1	1	1	1	0.5	0.5	1	0.25	0	0.5	0.5	0.5	0.5	0.5	0.5	0.25	0.5	0.25	0.25	0.25	0.25
NCU04201		Signal transduction protein Syg1	166.114	62.3665	105.658	1	1	1	1	1	1	1	1	1	1	1	1	1	1	0.25	1	1	0.25	0.25	0.5	0.25	0.25	0.5	0.25	0.5	0.5	0.25	0.25	0.25	0.25	0.25
NCU02031		--	155.481	19.5528	19.0555	1	1	1	1	1	1	1	1	1	1	1	1	1	1	0.25	1	1	0.25	0.25	0.25	0.5	0.25	0.25	0.5	0.5	0.25	0.25	0.25	0.25	0.25	0.25
NCU00962		--	66.4685	32.2924	31.1079	1	1	1	1	1	1	1	1	1	1	1	1	1	1	0.5	0.5	1	0.5	0	0.5	0.5	0.5	0	0.5	0.5	0.5	0.25	0	0	0.25	0.25
NCU06572		--	56.8239	28.2076	29.1308	1	1	1	1	1	1	1	1	1	1	1	1	1	1	0.5	0.5	1	0.5	0	0.5	0	0.25	0.25	0.25	0.5	0	0	0.25	0.25	0.25	0.5
NCU00423		--	66.0555	21.3279	37.0757	1	1	1	1	1	1	1	1	1	1	1	1	1	1	0.25	0.5	1	1	0	0.5	0.25	0.5	0.5	0.5	0.5	0.5	0.25	0	0.25	0	0
NCU09847		--	47.1024	-	17.7959	1	1	1	1	1	1	1	1	1	1	1	1	1	1	0	0.5	1	1	0	0.5	0	0.5	0.5	0.5	0.5	0.5	0	0.25	0	0	0.25
NCU09657		--	83.9208	21.3768	46.6778	1	1	1	1	1	1	1	1	1	1	1	1	1	1	0.25	0.25	1	1	0	0.5	0.25	0.25	0.25	0.25	0.25	0.5	0.25	0.25	0.25	0.25	0
NCU07012		--	130.051	39.2218	84.3098	1	1	1	1	1	1	1	1	1	1	1	1	1	1	0.25	0.25	1	1	0.25	0.5	0.25	0.25	0.25	0.25	0.25	0.25	0.25	0.25	0.25	0.25	0
NCU07693	stu-1	Protein stu-1	194.959	27.1249	91.6021	1	1	1	1	1	1	1	1	1	1	1	1	1	1	0.25	0.25	1	1	0	0.25	0.25	0.25	0.25	0.25	0.25	0.25	0.25	0.25	0.25	0.25	0.25
NCU09552	tof-1	Topoisomerase 1-associated factor 1	168.678	63.3872	127.495	1	1	1	1	1	1	1	1	1	1	1	1	1	1	0.25	0.25	1	1	0	0.5	0.25	0.25	0	0.25	0.25	0.25	0.25	0.25	0.25	0.25	0.25
NCU04531		--	103.678	13.6021	42.5086	1	1	1	1	1	1	1	1	1	1	1	1	1	1	0.25	0.25	1	1	0.25	0.5	0.25	0.25	0.5	0.25	0.25	0.25	0.5	0.25	0.25	0.25	0.25
NCU09758		Ras guanine-nucleotide exchange protein	238.481	50.3372	36.3188	1	1	1	1	1	1	1	1	1	1	1	1	1	1	0.25	0.25	1	1	0.25	0.25	0.25	0.25	0.5	0.25	0.25	0.25	0.25	0.25	0.25	0.25	0
NCU06676		--	136.469	-	73.9586	1	1	1	1	1	1	1	1	1	1	1	1	1	1	0	0.25	1	1	0.5	0.5	0.25	0.25	0.25	0.5	0.25	0.25	0.25	0.25	0.25	0.25	0
NCU00345		--	84.9208	34.5086	56.6383	1	1	1	1	1	1	1	1	1	1	1	1	1	1	0.25	0.25	1	1	0.5	0.5	0.25	0.25	0.25	0.25	0.25	0.25	0.25	0.25	0.25	0	0.25
NCU04596		Gamma-cysteine synthetase regulatory subunit	68.6383	7.61979	33.5528	1	1	1	1	1	1	1	1	1	1	1	1	1	1	0.25	0.25	1	1	0.5	0.5	0.25	0.25	0.25	0.25	0.25	0.25	0.25	0.25	0.25	0.25	0.25
NCU00579		Oxysterol binding protein 1, variant	300.959	214.959	237	1	1	1	1	1	1	1	1	1	1	1	1	1	1	0.5	0.5	1	1	0.25	0.5	0.25	0.5	0.5	0.25	0.5	0.25	0.25	0.25	0.25	0.25	0.25
NCU01658		WD repeat protein	252.658	182.658	168.602	1	1	1	1	1	1	1	1	1	1	1	1	1	1	0.5	0.25	1	1	0.25	0.5	0.25	0	0.5	0.5	0.5	0.5	0.25	0.25	0.25	0.25	0.25
NCU04319		Spindle pole body component	262.824	50.5686	200.585	1	1	1	1	1	1	1	1	1	1	1	1	1	1	0.25	0.25	1	1	0.5	0.5	0.25	0.25	0.25	0.5	0.5	0.5	0.5	0.25	0.25	0.25	0.25
NCU06959		--	125.509	11.6021	61.4437	1	1	1	1	1	1	1	1	1	1	1	1	1	1	0.25	0.25	1	1	0.5	0.5	0.5	0.25	0.5	0.5	0.5	0.5	0.25	0.25	0.25	0.25	0.25
NCU10905		SH3 domain-containing protein	163.215	8.00436	91.6778	1	1	1	1	1	1	1	1	1	1	1	1	1	1	0.25	0.25	1	1	0.5	0.5	0.25	0.25	0.5	0.5	0.5	0.25	0.25	0.25	0.25	0.25	0
NCU06821		CRO1 protein	94.7959	39.6576	69.284	1	1	1	1	1	1	1	1	1	1	1	1	1	1	0.25	0.25	1	1	0	0.5	0.25	0.25	0.25	1	0	0.25	0.5	0.25	0.25	0	0.25
NCU01584		--	57.0088	-	30.3872	1	1	1	1	1	1	1	1	1	1	1	1	1	1	0	0	1	1	0	0.5	0.5	0.25	0	0.5	0.5	0.25	0.25	0	0	0	0
NCU01361		--	54.4089	12.7212	22.1135	1	1	1	1	1	1	1	1	1	1	1	1	1	1	0.25	0.25	1	1	0	0.5	0.25	0.5	0	0.5	0.5	0.5	0.25	0	0	0	0.25
NCU08688		--	46.0862	7.85387	14.7959	1	1	1	1	1	1	1	1	1	1	1	1	1	1	0.5	0.25	1	1	0	0.5	0.5	0	0.25	0.5	0.5	0.25	0.5	0	0	0	0.25
NCU04274	sts1	Tethering factor for nuclear proteasome sts1	67.7696	26.8861	44.1192	1	1	1	1	1	1	1	1	1	1	1	1	1	1	0.25	0.5	1	1	0	0.5	0.25	0.25	0.25	0.25	0.25	0.25	0.5	0	0	0	0
NCU00199		--	173.143	99.4318	123.796	1	1	1	1	1	1	1	1	1	1	1	1	1	1	0.5	0.5	1	1	0	0.5	0.25	0	0	0.25	0.25	0.25	0.25	0	0.25	0	0
NCU07959		--	121.387	-	-	1	1	1	1	0	1	1	1	1	1	1	1	1	1	0	0	1	1	0.5	0	0	0.5	0.5	0.5	0.5	0	0	0.25	0.25	0.25	0
NCU01608		--	101.569	-	-	1	1	1	1	0	1	1	1	1	1	1	1	1	1	0	0	1	1	0.5	0	0	0.5	0.5	0.5	0.5	0	0	0.25	0.25	0.25	0
NCU03483	ro-3	Dynactin, 150 kDa isoform	245.921	8.88606	8.67778	1	1	1	1	1	1	1	1	1	1	1	1	1	1	0.25	0.25	1	1	0.25	0.25	0.25	0.5	0.25	0.5	0.5	0.5	0.25	0.25	0.25	0.25	0.25
NCU00242		V-SNARE	87.8861	21.041	41.7696	1	1	1	1	1	1	1	1	1	1	1	1	1	1	0.25	0.25	1	1	0.5	0.25	0.25	0.25	0.25	0.5	0.5	0.5	0.25	0.25	0.25	0.25	0.25
NCU06250		F-box/LRR repeat containing protein 2	82.4559	18.4685	20.2924	1	1	1	1	1	1	1	1	1	1	1	1	1	1	0.25	0.25	1	1	0.5	0.25	0.25	0.25	0.25	0.25	0.5	0.5	0.25	0.25	0.5	0.25	0.25
NCU02800		Arsenite resistance protein Ars2	79.1427	-	46.8861	1	1	1	1	1	1	1	1	1	1	1	1	1	1	0	0	1	1	0.5	0.5	0.25	0.5	0.25	0.25	0.5	0.5	0.25	0.25	0.25	0.25	0.25
NCU07713		DnaJ domain-containing protein	81.1871	7.50864	48.8861	1	1	1	1	1	1	1	1	1	1	1	1	1	1	0.25	0.25	1	1	0.5	0.5	0.25	0.5	0.5	0.25	0.5	0.25	0.25	0.25	0.25	0.25	0.25
NCU06216		Nuclear condensin complex subunit 3	293.921	173.469	208.796	1	1	1	1	1	1	1	1	1	1	1	1	1	1	0.25	0.25	1	1	0.5	0.5	0.25	0.5	0.25	0.25	0.25	0.25	0.25	0.25	0.25	0.25	0.25
NCU03198		--	51.3979	-	4.16115	1	1	1	1	1	1	1	1	1	1	1	1	1	1	0	0	1	1	0.5	0.25	0.25	0.25	0.5	0.5	0.5	0.25	0.5	0.25	0.25	0.25	0.5
NCU16682		PXA domain-containing protein	56.5229	10.4318	16.3872	1	1	1	1	1	1	1	1	1	1	1	1	1	1	0.25	0.25	1	1	0.5	0.25	0.25	0.5	0.25	0.25	0.5	0.25	0.5	0.25	0.25	0	0.25
NCU09520		--	177.959	50.7212	56.6021	1	1	1	1	1	1	1	1	1	1	1	1	1	1	0.25	0.25	1	1	0.5	0.25	0.25	0.25	0.5	0.25	0.5	0.25	0.25	0.25	0	0.25	0.25
NCU01247		--	197.284	42.2291	107.469	1	1	1	1	1	1	1	1	1	1	1	1	1	1	0.25	0.25	1	1	0.5	0.25	0.25	0.25	0.5	0.5	0.5	0.25	0.25	0.25	0.25	0.25	0.25
NCU04669		--	91.2441	-	42.2676	1	1	1	1	1	1	1	1	1	1	1	1	1	1	0	0	1	0.5	0	0.25	0.5	0.5	0.5	0.5	0.5	0.5	0.25	0	0	0.25	0
NCU00172		MesA protein	161.276	-	76.3979	1	1	1	1	1	1	1	1	1	1	1	1	1	1	0	0.25	1	0.5	0	0.25	0.5	0.5	0.5	0.5	0.5	0.5	0.25	0	0	0.25	0
NCU04718		--	38.8239	-	17.4437	1	1	1	1	1	1	1	1	1	1	1	1	1	1	0	0	1	1	0	0.5	0.5	0.5	0.5	0.5	0.5	0.5	0	0	0	0	0
NCU01850	pex16	Peroxisomal membrane protein pex16	60.9208	-	5.88606	1	1	1	1	1	1	1	1	1	1	1	1	1	1	0	0	1	1	0	0.25	0.5	0.5	0.5	0.5	0.5	0.5	0.5	0	0.25	0.25	0.25
NCU07881		--	53.1079	-	-	1	1	1	1	1	1	1	1	1	1	1	1	1	1	0	0	1	1	0	0	0.5	0.5	0	0.5	0.5	0.5	0	0	0	0	0
NCU05926		--	50.585	-	-	1	1	1	1	1	1	1	1	1	1	1	1	1	1	0	0	1	1	0	0	0.25	0.25	0.25	0.5	0.5	0.25	0	0	0	0.5	0
NCU02225		--	128.229	13.2007	-	1	1	1	1	1	1	1	1	1	1	1	1	1	1	0.25	0.5	1	1	0.25	0	0.5	0	0.5	0.5	0.5	0.5	0.25	0	0.25	0.25	0.25
NCU09869		Exocyst complex component Sec3	191.886	90.5229	4.79588	1	1	1	1	1	1	1	1	1	1	1	1	1	1	0.25	0.25	1	1	0	0.25	0.5	0.25	0.5	0.5	0.5	0.5	0.25	0.25	0.25	0.25	0.25
NCU02347		Sec7 domain-containing protein	182.444	18.4437	51.5686	1	1	1	1	1	1	1	1	1	1	1	1	1	1	0.25	0.25	1	1	0.25	0.25	0.5	0.25	0.5	0.5	0.5	0.25	0.25	0.25	0.25	0.25	0.25
NCU10789		Ubiquitin-protein ligase Sel1/Ubx2	259.638	68.6576	87.2147	1	1	1	1	1	1	1	1	1	1	1	1	1	1	0.25	0.25	1	1	0.25	0.25	0.5	0.25	0.5	0.5	0.5	0.5	0.25	0.25	0.25	0.25	0.25
NCU00209		--	76.4202	-	36.4949	1	1	1	1	1	1	1	1	1	1	1	1	1	1	0	0.25	1	1	0.5	0.5	0.25	0	0.25	0.5	0.5	0.5	0.25	0	0	0	0.25
NCU10519		G-patch domain-containing protein	163.456	-	62.4949	1	1	1	1	1	1	1	1	1	1	1	1	1	1	0	0	1	1	0.25	0.25	0.5	0	0.25	0.5	0.5	0.5	0.25	0.25	0.25	0.25	0.25
NCU01815		--	71.9586	-	-	1	1	1	1	1	1	1	1	1	0	1	0	1	1	0	0	1	1	1	0	0.5	0.5	0.25	0.25	0.25	0.25	0.25	0.25	0.25	0.25	0.25
NCU00416		C2H2 type zinc finger domain-containing protein	54.7959	-	-	1	1	0	1	1	1	1	0	0	0	1	1	1	1	0	0.5	1	1	1	0	0.5	0	0	1	0.25	0	0.5	0.5	0.5	0.5	0.5
NCU06992		DNA repair protein Nse1	54.6576	6.95861	21.1871	1	1	1	1	1	1	1	1	1	0	1	1	1	1	0.25	0.5	1	1	1	0.5	1	0	1	1	1	0	0.5	0.5	0.5	0.25	0.5
NCU08955		UBX domain-containing protein	68.5086	-	36.699	1	1	1	1	1	1	1	1	1	0	1	1	1	1	0	0	1	1	1	0.5	1	0.5	1	1	1	1	0.5	0.25	0.25	0.25	0.25
NCU04345		Adaptin ear-binding coat-associated protein 2	50.585	-	-	1	1	1	1	1	1	1	0	0	0	1	1	1	1	0	0	1	1	1	0	1	1	1	1	1	0.5	0.5	0.5	0.5	0.5	0.5
NCU01148		Methyltransferase	12.3188	-	-	1	1	1	1	1	1	1	1	1	1	1	1	1	1	0	0	1	1	1	0	1	0	0	1	1	1	0	0	0	0	1
NCU08566	ro-11	Nuclear distribution protein nudE homolog 1	44.2757	-	-	1	1	1	1	1	1	1	1	1	1	1	1	1	1	0	0	1	1	1	0	1	0	0	1	1	0.5	0	0	1	0.5	0
NCU08984		--	29.0223	-	-	1	1	1	1	1	1	1	1	1	1	1	1	1	1	0	0	1	1	1	0	1	0	0	1	1	0.5	0.5	0	0	0	0
NCU08123		--	35.2676	-	-	1	1	1	1	1	1	1	0	0	0	0	1	1	1	0	0	1	1	1	0	1	1	0	1	1	0.5	0	0	1	0	1
NCU06883		FHA domain-containing protein SNIP1	62.2007	18.6021	-	1	1	1	1	1	1	1	1	1	1	0	1	1	1	0.25	0	1	1	1	0	0.5	1	0	1	1	0.25	0.5	0.5	1	0.5	1
NCU02247	dim-2	DNA methyltransferase Dim-2	57.7696	-	6.52288	1	1	1	1	0	1	1	1	1	1	1	1	1	1	0	0	1	1	1	0.25	0.5	0.25	0	1	1	0.25	0.25	0.25	1	0.5	1
NCU02034	rid-1	RIP defective	46.5528	-	6.95861	1	1	1	1	0	1	1	1	1	1	1	1	1	1	0	0	1	1	1	0.5	0.5	0.25	0	1	1	0.5	0.5	0.5	1	0.5	1
NCU05206	gna-3	Guanine nucleotide-binding protein alpha-3 subunit	138.638	89.2291	75.2218	1	1	1	1	1	1	1	1	1	1	1	1	1	1	0.5	0.5	1	1	1	0.5	1	1	0	1	1	0.5	0.5	0.5	0.5	0.5	0.25
NCU06994	cef-1	Pre-mRNA-splicing factor cef-1	254.347	80.3372	189.585	1	1	1	1	1	1	1	1	1	1	1	1	1	1	0.25	0.25	1	1	1	0.5	0.5	1	0.25	1	1	0.5	0.5	0.5	0.5	0.25	0.5
NCU07196	ro-12	Dynactin subunit 5	57.5376	3.23657	3.39794	1	1	1	1	1	1	1	1	1	1	1	1	1	1	0.25	0.25	1	1	1	0.25	1	1	0.25	1	1	0	0.5	0	1	0.5	0.25
NCU10775	nox-2	NADPH oxidase 2	151.745	-	12.7696	1	1	1	1	1	1	1	1	1	1	1	1	1	1	0	0.25	1	1	1	0.25	1	1	0.25	1	1	0.25	1	0.5	1	0.5	0.5
NCU02110	nox-1	NADPH oxidase 1	103.585	-	11.8239	1	1	1	1	1	1	1	1	1	1	1	1	1	1	0	0.25	1	1	1	0.25	1	1	0.25	1	1	0.25	1	0.5	0.5	0.5	0.5
NCU03822		--	63.9586	-	18.0655	1	1	1	1	1	1	1	1	1	1	1	1	1	1	0	0	1	1	1	0.25	0.5	0.25	0.5	1	1	0.5	0.5	0.5	0.5	0.5	0.5
NCU08752		Acetylcholinesterase	89.9586	-	31.4949	1	1	1	1	1	1	1	1	1	1	1	1	1	1	0	0	1	1	1	0.25	0.5	0.5	1	1	1	0.25	0.5	0.5	0.5	0.5	0.25
NCU00761		Triacylglycerol lipase	99.5686	-	37.5376	1	1	1	1	1	1	1	1	1	1	1	1	1	1	0	0	1	1	1	0.25	0.5	0.5	1	1	1	0.25	0.5	0.5	0.5	0.5	0.25
NCU05282		--	58.4318	4.37675	17.2366	1	1	1	1	1	1	1	1	1	1	1	1	1	1	0.25	0	1	1	1	0.25	0.5	0.25	0.5	1	1	0.5	0.25	0	0.5	0.25	0.25
NCU06988		Spc97/Spc98 family protein	56.3279	4.85387	16.8539	1	1	1	1	1	1	1	1	1	1	1	1	1	1	0.25	0	1	1	1	0.5	0.25	0.25	1	1	1	0.5	0.5	0.25	0.5	0.25	0.5
NCU01504		Calcineurin binding protein	41.4815	6.65758	9.67778	1	1	1	1	1	1	1	1	1	1	1	1	1	1	0.5	0.5	1	1	1	0.5	0.5	0	0.5	1	1	0.5	0.5	0.5	0.5	0.5	0
NCU09000	fyv-10	Protein fyv-10	133.481	50.6576	92.8239	1	1	1	1	1	1	1	1	1	1	1	1	1	1	0.25	0.25	1	1	1	0.5	0.5	0.5	0.25	1	1	0.5	1	0.25	0.5	0.5	0.5
NCU02270		--	100.432	5.10237	25.9208	1	1	1	1	1	1	1	1	1	1	1	1	1	1	0.25	0.5	1	1	1	0.5	0.5	0.5	0.5	1	1	1	0.5	0	0.5	0.5	0.25
NCU06183		Vacuolar protein sorting protein DigA	243.284	85.0655	150.699	1	1	1	1	1	1	1	1	1	1	1	1	1	1	0.25	0.25	1	1	1	0.5	0.5	0.5	0.5	1	1	1	0.5	0.25	0.5	0.5	0.5
NCU06243		--	78.5528	-	44.0862	1	1	1	1	1	1	1	1	1	1	1	1	1	0	0	0	1	1	1	0.5	0.5	0.25	1	1	1	1	0.5	0.25	0.25	0.25	0.25
NCU06242		Lectin family integral membrane protein	95.8239	12.9586	60.3979	1	1	1	1	1	1	1	1	1	1	1	1	1	1	0.25	0.25	1	1	1	0.5	0.25	0.5	0.5	1	0.5	1	0.5	0.5	0.25	0.25	0
NCU01648		Dolichyl-phosphate-mannose-protein mannosyltransferase 2	279.284	219.167	203.495	1	1	1	1	1	1	1	1	1	1	1	1	1	1	0.5	0.5	1	1	1	0.5	0.5	0.25	0.5	1	1	1	0.5	0.25	0.25	0	0
NCU07447		Proteasome activator subunit 3/P28 gamma	83.041	-	-	1	1	1	1	1	1	1	1	1	1	1	1	1	1	0	0.25	1	1	1	0	0.5	0.25	1	1	1	1	0.5	0.25	0.5	0	0.25
NCU03319		COPII-coated vesicle protein SurF4/Erv29	99.6021	51.2757	58.5686	1	1	1	1	1	1	1	1	1	1	1	1	1	1	0.25	0.5	1	0.5	1	0.25	0.5	0.5	1	1	1	1	0.25	0.25	0.25	0	0
NCU06259	vsp-6	Sorting nexin-41	152.357	56.6198	71.6198	1	1	1	1	1	1	1	1	1	1	1	1	1	1	0.25	0.25	1	0.5	1	0.25	0.5	0.5	1	1	1	0.5	0.25	0.25	0.25	0.25	0.25
NCU01123		--	81.3188	-	-	1	1	1	1	1	1	1	1	1	1	1	1	1	1	0	0.25	1	0.25	1	0	0.25	0.25	1	0.5	1	0.25	0.25	0.25	0.25	0.25	0.25
NCU09165		--	78.8539	10.5528	10.6778	1	1	1	1	1	1	1	1	1	1	1	1	1	1	0.25	0.25	1	0.25	1	0.25	0.25	0.25	1	1	1	0.25	0.25	0.25	0.25	0.25	0.25
NCU01275		Oxidoreductase	149.444	13.3188	-	1	1	1	1	1	1	1	1	1	1	1	1	1	1	0.25	0.25	1	0.25	1	0	0.25	0.25	1	1	1	0.25	0.25	0.25	0	0.25	0.25
NCU09931		Oxidoreductase	143.62	4.02687	-	1	1	1	1	1	1	1	1	1	1	1	1	1	1	0.25	0	1	0.25	1	0	0.25	0.25	1	1	1	0.25	0.25	0.25	0	0.25	0.25
NCU04290		--	43.2147	-	-	1	1	1	1	1	1	1	1	1	1	1	1	1	1	0	0	1	0	1	0	1	0.5	1	1	1	0.5	0.5	0	0	0.5	0
NCU02775		--	60.7212	-	-	1	1	1	1	1	1	1	1	1	1	1	1	1	1	0	0	1	0.5	1	0	0.5	0.5	0.5	1	1	0.5	0.5	0	0	0	0
NCU03815	nap-1	Large neutral amino acids transporter small subunit 2	87.6021	26.0223	-	1	1	1	1	1	1	1	1	1	1	1	1	1	1	0.25	0.25	1	0.5	1	0	1	0.5	1	1	1	0.25	0.25	0.5	0.5	0.25	0.25
NCU09103		--	85.3665	22.3188	16.3468	1	1	1	1	1	1	1	1	1	1	1	1	1	1	0.25	0.5	1	1	1	0.25	1	0.5	1	1	1	0.25	0.5	0.25	0.5	0.25	0.25
NCU04802	pex11	Peroxisomal biogenesis factor	76.9586	35.6576	27.3372	1	1	1	1	1	1	1	1	1	1	1	1	1	1	0.25	0.5	1	1	1	0.25	1	1	1	0.5	1	0.5	0.25	0.25	0.25	0.25	0.25
NCU04457		DUF803 domain membrane protein	143.377	-	-	1	1	1	1	1	1	1	1	1	1	1	1	1	1	0	0.5	1	1	1	0	1	1	1	0.5	1	0.5	0.25	0.5	0.5	0	0.5
NCU01813		High affinity glucose transporter	242.215	79.7447	47.8539	1	1	1	1	1	1	1	1	1	1	1	1	1	1	0.25	0.5	1	1	1	0.25	1	1	1	1	1	0.5	0	0.25	0.25	0.25	0.25
NCU06631	exo84	Exocyst complex component exo84	80.2218	34.2924	13.7447	1	1	1	1	1	1	1	1	1	1	1	1	1	1	0.25	0.25	1	1	1	0.25	1	1	1	1	1	0.5	0.25	0.25	0.25	0.25	0.25
NCU05225	nde-1	Mitochondrial NADH dehydrogenase	184.046	65.9208	52.0132	1	1	1	1	1	1	1	1	1	1	1	1	1	1	0.25	0.25	1	1	1	0.25	1	1	1	1	1	0.5	0.25	0.25	0.25	0.25	0.25
NCU01086		Benzoate 4-monooxygenase	93.2007	19.2518	19.9208	1	1	1	1	1	1	1	1	1	1	1	1	1	1	0.25	0.25	1	1	1	0.25	1	1	1	1	1	0.25	0.25	0.25	0.25	0.25	0.25
NCU06526		--	88.4437	19.2076	16.3979	1	1	1	1	1	1	1	1	1	1	1	1	1	1	0.25	0.5	1	1	1	0.25	1	1	1	1	1	0.25	0.25	0.25	0.25	0.25	0.25
NCU11325		Alcohol dehydrogenase	116.602	38.4559	36.4318	1	1	1	1	1	1	1	1	1	1	1	1	1	1	0.5	0.25	1	1	1	0.25	1	1	1	1	1	0.5	0.5	0.25	0.5	0.25	0.5
NCU06895		Cytochrome P450 4A5	106.886	19.7959	17.3565	1	1	1	1	1	1	1	1	1	1	1	1	1	1	0.25	0.5	1	1	1	0.25	1	1	1	1	1	0.5	0.5	0.5	0.5	0.5	0.5
NCU00987		Pisatin demethylase	82.2676	21.7212	23.2518	1	1	1	1	1	1	1	1	1	1	1	1	1	1	0.25	0.5	1	1	1	0.25	1	1	1	1	1	0.25	0.25	0.5	0.5	0.25	0.5
NCU09185		--	78.4437	23.8861	21.3979	1	1	1	1	1	1	1	1	1	1	1	1	1	1	0.25	0.5	1	1	1	0.25	1	1	1	1	1	0.5	0.25	0.5	0.5	0.25	0.5
NCU08112		Cytochrome P450 monooxygenase	77.4815	19.7959	22.301	1	1	1	1	1	1	1	1	1	1	1	1	1	1	0.25	0.5	1	1	1	0.25	1	1	1	1	1	0.5	0.25	0.5	0.5	0.25	0.5
NCU05848		Cytochrome P450 monooxygenase	80.585	25.2291	19.699	1	1	1	1	1	1	1	1	1	1	1	1	1	1	0.25	0.5	1	1	1	0.25	1	1	1	1	1	0.5	0.25	0.5	0.5	0.25	0.5
NCU03901	pex14	Peroxisomal membrane anchor protein	71.2366	42.2147	41.0862	1	1	1	1	1	1	1	1	1	1	1	1	1	1	0.5	0	1	1	1	0.5	1	0.5	1	1	1	0.5	0.25	0	0.25	0	0.25
NCU03341		Exocyst complex component Sec6	176.292	92.585	124.046	1	1	1	1	1	1	1	1	1	1	1	1	1	1	0.25	0	1	1	1	0.5	1	0.5	0.5	1	1	0.25	0.5	0	0.25	0.25	0.25
NCU06199		RNA binding protein Jsn1	223.481	130.469	150.796	1	1	1	1	1	1	1	1	1	1	1	1	1	1	0.5	0.25	1	1	1	0.5	1	0.5	0.5	1	1	0.5	0.5	0.25	0.25	0.25	0.25
NCU02068		--	35.4685	-	8.58503	1	1	1	1	1	0	1	1	1	1	1	1	1	1	0	0	1	1	1	0.5	1	1	1	1	1	0	0	0	0.5	0.5	0
NCU07059		Lipase/esterase	102.745	-	50.3872	1	1	1	1	1	1	1	1	1	1	1	1	1	1	0	0	1	1	1	0.5	1	1	1	1	1	0.25	0.25	0	0	0	0
NCU08977		Long-chain-alcohol oxidase	80.4437	-	-	1	1	1	1	1	1	1	1	1	1	1	1	1	1	0	1	1	1	1	0	1	1	1	0.25	0.25	1	0	0.25	0.25	0.5	0.5
NCU08054	gh3-2	Beta-glucosidase 1	181.387	-	65.2596	1	1	1	1	1	1	1	1	1	1	1	1	1	1	0	1	1	1	0.5	0.25	1	0.5	1	1	0.5	0.5	0	0.25	0	0.25	0.25
NCU08755	gh3-3	Beta-glucosidase 1	220.796	-	54.9208	1	1	1	1	1	1	1	1	1	1	1	1	1	1	0	1	1	1	1	0.25	1	0.5	0.5	1	0.5	0.5	0	0.25	0	0.25	0.25
NCU00670	nuo9.5	NADH-ubiquinone oxidoreductase 9.5 kDa subunit	10.8239	-	-	1	1	1	1	1	1	1	1	1	1	1	1	1	1	0	1	1	1	1	0	1	1	1	1	1	1	0	0	0	0	0
NCU09222		--	10.5086	-	-	1	1	1	1	1	1	0	0	0	1	1	1	1	1	0	1	1	1	1	0	1	1	1	1	1	1	0	0	0	0	0
NCU04952	gh3-4	Beta-D-glucoside glucohydrolase	178.523	-	69.5376	1	1	1	1	1	1	1	1	1	1	1	1	1	1	0	1	1	1	0.5	0.25	1	0.5	1	1	1	1	0	0.25	0	0.25	0.25
NCU03641	gh3-1	Beta-glucosidase 2, variant	213.886	-	53.6383	1	1	1	1	1	1	1	1	1	1	1	1	1	1	0	1	1	1	1	0.25	1	0.5	1	1	1	1	0	0.25	0	0.25	0.25
NCU06730		--	82.4815	-	32.6198	1	1	1	1	1	1	1	1	1	1	1	1	1	1	0	1	1	1	1	0.25	1	0.5	1	1	1	1	0	0.5	0	0.25	0.25
NCU05577	gh3-5	Beta-glucosidase	228.328	-	81.8539	1	1	1	1	1	1	1	1	1	1	1	1	1	1	0	1	1	1	1	0.25	1	0.5	1	1	1	1	0	0.5	0	0.25	0.25
NCU09027		MFS transporter	78.6778	34.7959	49.3468	1	1	1	1	1	1	1	1	1	1	1	1	1	1	0.25	0.5	1	1	1	0.5	0.5	1	1	1	1	1	0	0	0.25	0	0
NCU09678		MFS transporter	125.886	67.4559	78.5229	1	1	1	1	1	1	1	1	1	1	1	1	1	1	0.5	0.5	1	1	1	0.5	0.5	1	1	1	1	1	0.25	0.25	0.25	0	0.25
NCU09876		--	98.4949	67.5686	47.5229	1	1	1	1	1	1	1	1	1	1	1	1	1	1	0.5	0.5	1	1	1	0.25	0.25	1	1	1	0.25	1	0.25	0.25	0.25	0.25	0.25
NCU07938		MFS transporter	71.6021	48.7959	43.2596	1	1	1	1	1	1	1	1	1	1	1	1	1	1	0.5	1	1	1	1	0.5	0.5	1	1	0.5	0.5	1	0.25	0.25	0.25	0.25	0.25
NCU05207		MFS multidrug transporter	86.5376	61.2596	50.9208	1	1	1	1	1	1	1	1	1	1	1	1	1	1	0.5	0.5	1	1	1	0.5	0.25	1	1	0.5	0.5	1	0.25	0.25	0.25	0.25	0.25
NCU06067	cdc24	Rho guanyl nucleotide exchange factor	138.409	71.7212	96.2518	1	1	1	1	1	1	1	1	1	1	1	1	1	1	0.5	0.5	1	1	1	0.5	0.5	1	1	0.5	0.5	1	0.25	0.25	0.25	0.25	0
NCU03819	sec16	COPII coat assembly protein sec16	82.9208	-	32.7447	1	1	1	1	1	1	1	1	1	1	1	1	1	1	0	0.25	1	0.5	1	0.25	0.5	1	1	0.5	0.5	1	0.25	0	0.25	0.25	0.25
NCU00127		--	34	-	-	1	1	1	1	1	1	1	1	1	1	1	1	1	1	0	0	1	1	1	0	0.5	1	1	0.5	0.5	1	0	0	0	0	0
NCU08343		RGS domain-containing protein	63.9208	17.0044	30.0915	1	1	1	1	1	1	1	1	1	1	1	1	1	1	0.25	0.5	1	1	1	0.5	0.5	1	1	0.5	0.5	0.5	0	0	0.25	0	0
NCU11324		PX domain-containing protein	184.347	112.004	132.699	1	1	1	1	1	1	1	1	1	1	1	1	1	1	0.5	0.25	1	1	1	0.5	1	1	1	0.5	0.5	0.5	0	0	0.25	0.25	0
NCU00182		Integral membrane protein	86.7959	40.9208	48.7447	1	1	1	1	1	1	1	1	1	1	1	1	1	1	0.25	0.25	1	1	1	0.5	1	0.5	1	0.5	0.25	0.5	0.25	0.25	0.25	0.25	0.25
NCU09313		Exocyst complex component Sec10	162.237	73.7212	79.9208	1	1	1	1	1	1	1	1	1	1	1	1	1	1	0.25	0.25	1	1	1	0.25	1	1	1	0.5	0.5	0.5	0.5	0.25	0.25	0.25	0.25
NCU02351		Chitin synthase regulator 3	113.638	29.8239	58.7696	1	1	1	1	1	1	1	1	1	1	1	1	1	1	0.25	0.25	1	1	1	0.5	1	1	1	0.5	0.5	0.5	0.5	0.25	0.25	0.25	0.25
NCU02280	B13D24.010	NADH-ubiquinone oxidoreductase 21.3 kDa subunit	18.9586	-	-	1	1	1	1	1	1	1	1	1	1	1	1	1	1	0	0	1	1	1	0	1	1	1	1	1	1	0	0	0	0	0
NCU06587		--	45.9208	-	-	1	1	1	1	0	1	1	1	1	1	0	1	1	1	0	0	1	1	1	0	1	1	1	1	1	1	0.5	0.5	0.5	0	0
NCU06122		GTPase activating protein Sar1	280.06	13	154.347	1	1	1	1	1	1	1	1	1	1	1	1	1	1	0.25	0.25	1	1	1	0.25	1	1	1	1	1	1	0.5	0.25	0.25	0.25	0
NCU01278		--	33.4559	-	-	1	1	1	1	1	1	1	1	1	1	1	1	1	1	0	0	1	1	1	0	1	1	1	1	0.5	1	0.5	0	0.5	0	0.5
NCU02785	aro-8	Phospho-2-dehydro-3-deoxyheptonate aldolase	196.42	-	-	1	1	1	1	1	1	1	1	1	1	1	1	1	1	0	0	1	1	1	0	1	1	0.5	1	0.25	1	0.5	0.5	0	0	0.5
NCU04419		2-oxoglutarate-dependent ethylene/succinate-forming enzyme	82.7447	-	50.1367	1	1	1	1	0	1	1	1	1	1	1	1	1	1	0	0.25	1	1	1	0.5	1	1	1	1	1	0.5	1	0.5	0	0.5	0.5
NCU06416		Thymine dioxygenase	114.268	-	41.6021	1	1	1	1	0	1	1	1	1	1	1	1	1	1	0	0.5	1	1	0.5	0.5	1	1	1	1	1	0.5	0.5	0.25	0	0.5	0.5
NCU04062	pex20	Peroxisome biogenesis factor 20	19.2007	-	-	1	1	1	1	1	1	1	1	1	1	1	1	1	1	0	1	1	1	1	0	1	1	1	1	1	1	1	0	0	0	0
NCU09508		Chitin deacetylase	48.0555	25.7959	-	1	1	1	1	1	1	1	1	1	1	1	0	1	1	0.5	0.5	1	1	1	0	1	1	1	1	1	1	1	0	0	0	0
NCU01821		Alanine-glyoxylate aminotransferase	177.658	115.155	-	1	1	1	1	1	1	1	1	1	1	1	1	1	1	0.5	1	1	1	1	0	1	1	1	1	1	1	1	0	0.25	0.25	0.25
NCU02592		Chitin synthase activator	120.959	60.4815	69.1024	1	1	1	1	1	1	1	1	1	1	1	1	1	1	0.5	0.5	1	1	1	0.5	1	1	1	1	1	1	1	0.25	0.25	0	0.25
NCU04803	npd-2	2-nitropropane dioxygenase family oxidoreductase	109.097	3.72125	-	1	1	1	1	1	1	1	1	1	1	1	1	1	1	0.25	0	1	1	1	0	1	1	1	1	1	1	1	0.25	0.25	0.25	0.25
NCU08924	acd-2	Acyl-CoA dehydrogenase	166.699	19.3665	17.0757	1	1	1	1	1	1	1	1	1	1	1	1	1	1	0.25	0.25	1	1	1	0.25	1	1	1	1	1	1	1	0.25	0.25	0.25	0.25
NCU06809		Hormone-sensitive lipase	148.678	-	4.48149	1	1	1	1	1	1	1	1	1	1	1	1	1	1	0	0.25	1	1	1	0.25	1	1	1	1	1	1	1	0.25	0.25	0.25	0.25
NCU00580		Acyl-CoA thioesterase	51.585	24.6198	-	1	1	1	1	1	1	1	1	1	1	1	1	1	1	0.5	0.5	1	1	1	0	1	0	1	1	0.5	1	0.25	0	1	0	1
NCU00900		--	28.4815	3.88606	-	1	1	1	1	1	1	1	1	1	1	1	1	1	1	0.5	1	1	1	1	0	1	0	1	1	1	1	0	0	0.5	0.5	0.5
NCU06624		Chloride channel protein	214.187	110.292	130.523	1	1	1	1	1	1	1	1	1	1	1	1	1	1	0.5	1	1	1	1	0.5	1	1	0.5	1	1	1	0.5	0.5	0.5	0.25	0.25
NCU01197	gul-1	Cell wall biogenesis protein phosphatase Ssd1	239.032	166.638	130.796	1	1	1	1	1	1	1	1	1	1	1	1	1	1	0.5	0.5	1	1	1	0.5	1	1	0.5	1	1	0.5	0.25	0.25	0.25	0.25	0.25
NCU08316		DUF221 domain-containing protein	227.523	165.509	153.602	1	1	1	1	1	1	1	1	1	1	1	1	1	1	0.5	0.5	1	1	1	0.5	1	1	0.5	0.5	1	0.5	0.25	0.25	0.25	0.25	0.25
NCU02114		G1/S-specific cyclin Cln1	39	8.4318	8.10237	1	1	1	1	1	1	1	1	1	1	1	1	1	1	0.5	1	1	1	1	0.5	1	1	1	1	1	0.5	0.5	0.5	0.5	0.5	0.5
NCU04089		Pisatin demethylase	61.8539	21.9208	18.7212	1	1	1	1	1	1	1	1	1	1	1	1	1	1	0.5	1	1	1	1	0.25	1	1	1	1	1	0.5	0.5	0.5	0.5	0.5	0.5
NCU05849		--	64.4559	19.4202	21.3768	1	1	1	1	1	1	1	1	1	1	1	1	1	1	0.25	1	1	1	1	0.25	1	1	1	1	1	0.5	0.5	0.5	0.5	0.5	0.5
NCU05350		--	65.0269	30.1135	21.9208	1	1	1	1	1	1	1	1	1	1	1	1	1	1	0.5	1	1	1	1	0.25	1	1	1	1	1	0.5	0.25	0.5	0.5	0.5	0.5
NCU02544		ABC transporter	279.921	207.602	92.9586	1	1	1	1	1	1	1	1	1	1	1	1	1	1	0.5	1	1	1	1	0.25	1	1	1	1	1	0.5	0.5	0.25	0.25	0.25	0.25
NCU01494		MFS sugar transporter	195.244	40.1487	42.2366	1	1	1	1	1	1	1	1	1	1	1	1	1	1	0.25	1	1	1	1	0.25	1	1	1	1	1	0.25	0.25	0.25	0.25	0.25	0.25
NCU09287		Sugar transporter	205.119	46.0506	43.2518	1	1	1	1	1	1	1	1	1	1	1	1	1	1	0.25	1	1	1	1	0.25	1	1	1	1	1	0.25	0.25	0.25	0.25	0.25	0.25
NCU03678	ssh4	Protein ssh4	145.155	70.7696	100.886	1	1	1	1	1	1	1	1	1	1	1	1	1	1	0.5	0.5	1	1	1	0.5	1	1	1	1	1	1	0.25	0.25	0.25	0.25	0.25
NCU05622	arg-15	Beta-Ala-His dipeptidase	207.398	143.036	43.5686	1	1	1	1	1	1	1	1	1	1	1	1	1	1	0.5	0.5	1	1	1	0.25	1	0.5	1	1	1	1	0.25	0.25	0.25	0.25	0.25
NCU03164		Two-component system response regulator	151.481	59.5686	82.7447	1	1	1	1	1	1	1	1	1	1	1	1	1	1	0.25	1	1	1	1	0.5	1	1	1	1	1	1	0.25	0.25	0	0.5	0.5
NCU05597	asd-3	Ascus development protein 3	165.602	109.523	94.1427	1	1	1	1	1	1	1	1	1	1	1	1	1	1	0.5	1	1	1	1	0.5	1	1	1	1	1	1	0.25	0.25	0.5	0.5	0.5
NCU00809		MFS monosaccharide transporter	123.638	77.7212	71.1612	1	1	1	1	1	1	1	1	1	1	1	1	1	1	0.5	1	1	1	1	0.5	1	1	1	1	1	1	0.25	0.5	0.5	0.5	0.5
NCU11342		MFS hexose transporter	122.886	62.1192	52.5086	1	1	1	1	1	1	1	1	1	1	1	1	1	1	0.5	1	1	1	1	0.5	1	1	1	1	1	1	0.25	0.5	0.5	0.5	0.5
NCU01231		Carboxylic acid transporter	145.097	91.699	7.85387	1	1	1	1	1	1	1	1	1	1	1	1	1	1	0.5	1	1	1	1	0.25	1	1	1	1	1	1	0.25	0.25	0.25	0.25	0.25
NCU05853		MFS sugar transporter	90.6576	65.3372	60.1549	1	1	1	1	1	1	1	1	1	1	1	1	1	1	0.5	1	1	1	1	0.5	1	1	1	1	1	1	0.25	0.25	0.25	0.25	0.5
NCU08114	cdt-2	Hexose transporter	142.796	75.0862	60.4318	1	1	1	1	1	1	1	1	1	1	1	1	1	1	0.5	1	1	1	1	0.25	1	1	1	1	1	1	0.25	0.25	0.25	0.25	0.5
NCU08938		DNA-3-methyladenine glycosylase	52.0706	27.1079	22.3468	1	1	1	1	1	1	1	1	1	1	1	1	1	1	0.5	0.5	1	1	1	0.5	1	1	0.5	1	1	1	0	0	0	0	1
NCU06342		Phospholipase D	153.824	92.2757	100.076	1	1	1	1	1	1	1	1	1	1	1	1	1	1	0.5	0.5	1	1	0.5	0.5	1	1	0.5	0.5	1	1	0	0	0.5	0.25	0.5
NCU10400		Phospholipase PldA	152.398	93.7696	96.284	1	1	1	1	1	1	1	1	1	1	1	1	1	1	0.5	0.5	1	1	0.5	0.5	1	1	0.5	0.5	0.5	1	0	0	0.5	0.25	0.5
NCU07984		Chromosome segregation protein	21.1135	-	-	1	1	1	1	1	1	1	1	1	1	1	1	1	1	0	0	1	1	1	0	0	0	0	0	1	1	0	0	1	0	0
NCU02683		--	15.7696	-	-	1	1	1	1	1	1	1	1	1	1	1	1	1	1	0	1	1	1	1	0	0	0	0	0	0	1	0	0	1	0	0
NCU11424	cao-2	Carotenoid oxygenase 2	52.0362	-	-	1	1	1	1	0	1	1	1	1	1	1	1	1	1	0	0	1	0.5	1	0	0	0.5	1	0	0	1	0	0	1	0	1
NCU00100		--	13.8539	-	-	1	1	1	1	1	1	1	1	1	1	1	1	1	1	0	0	1	1	1	0	0	0	1	0	0	1	0	0	0	0	0
NCU02550		Alpha-galactosidase	136.921	-	-	1	1	1	1	0	1	1	1	1	1	1	1	1	1	0	0	1	0.25	1	0	0.25	0.25	0.25	0	0	1	0	0	0	0	0.5
NCU09005		--	31.699	-	-	1	1	1	1	1	1	1	1	1	1	1	1	1	0	0	0	1	0.5	1	0	0	0	0	0	0	0.5	0	0.5	0	0	0
NCU03589		--	11.0458	-	-	1	1	1	1	1	1	1	1	1	1	1	1	1	0	0	0	1	1	1	0	0	0	0	0	0	1	0	0	0	0	0
NCU08514	cwc-27	Peptidyl-prolyl isomerase cwc-27	9.76955	-	-	1	1	1	1	1	1	1	1	1	1	1	1	1	1	0	0	1	1	1	0	0	0	0	0	0	1	0	1	0	0	0
NCU09259		--	27.1192	-	-	1	1	1	1	1	1	1	1	1	1	1	1	1	1	0	0	1	1	1	0	0	0	0	0	0	0.5	0	0	0	0	0
NCU00521		--	21.0757	-	-	1	1	1	1	0	1	1	1	1	1	1	1	1	1	0	0	1	1	1	0	0	0	0	0	0	1	0	0	0	0	0
NCU01467	nuo10.4	NADH:ubiquinone oxidoreductase 10.4kD subunit	4.74473	-	-	1	1	1	1	1	1	1	1	1	1	1	1	1	1	0	0	1	1	0	0	1	0	0	0	0	1	0	0	0	0	0
NCU03063		--	19.6778	-	-	1	1	1	1	1	1	1	1	1	1	1	1	1	1	0	0	1	1	0	0	0	0	0	0	0	1	0	0	0	0	0
NCU02644		--	72.6778	-	-	1	1	1	1	1	1	1	1	1	1	0	1	1	1	0	0	1	0.5	0	0	0	0	0	0	0	1	0.5	0	0	0	0
NCU03253		--	10.0706	-	-	1	1	1	1	1	1	1	1	1	1	1	1	1	1	0	0	1	0	0	0	0	0	0	0	0	1	0	0	0	0	0
NCU00159		Sin3-associated polypeptide Sap18	8.16749	-	-	1	1	1	0	1	1	0	1	1	1	1	1	1	1	0	0	1	0	0	0	0	0	0	0	0	1	0	0	0	0	0
NCU08869		--	120.456	-	-	1	1	1	1	1	1	1	1	1	1	1	1	1	1	0	0	1	0.5	0.25	0	0.5	0.25	0.25	0.5	0.5	1	0.25	0	0.25	0	0
NCU01953	eat-3	AMI1 protein	75.8861	-	-	1	1	1	1	1	1	1	1	1	1	1	1	1	1	0	0	1	0	0.5	0	0.25	0	0	0.25	0.5	1	0	0	0	0.25	0
NCU00432		--	30.7696	-	-	1	1	1	1	1	1	1	1	1	1	1	1	1	1	0	0	1	0.5	0	0	0	0	0	0.5	0.5	1	0	0	0	0.5	0
NCU00499	ada-1	All development altered-1	4.08619	-	-	1	1	1	1	1	1	1	1	1	1	1	1	1	0	0	1	1	1	1	0	0	0	0	0	0	1	0	0	0	0	1
NCU01651		--	34.8861	8.13077	6.76955	1	1	1	1	1	1	1	1	1	1	1	1	1	0	0.5	0.5	1	1	1	0.5	0	0	0	0	0	0.5	1	0.5	0.5	1	1
NCU00796		Hydantoinase	171.027	13.5686	13.6021	1	1	1	1	1	1	1	1	1	1	1	1	1	0.25	0.25	0.25	1	1	0.5	0.25	0.25	0.25	0.25	0	0.25	0.25	0.25	0.25	0.25	0.25	0.25
NCU01817		DIL and Ankyrin domain-containing protein	218.959	30.4089	57.5229	1	1	1	1	1	1	1	1	1	1	1	1	1	0.5	0.25	0.25	1	1	0.5	0.25	0.25	0.25	0.5	0.25	0.25	0.5	0.25	0.25	0.25	0.25	0.25
NCU07419		F-box domain-containing protein	135.585	-	6.88606	1	1	1	1	1	1	1	1	1	1	1	0	1	0.25	0	0.5	1	1	1	0.25	0.5	0.25	0.5	0.25	0	0.25	0.5	0.25	0.25	0.5	0.5
NCU00695		--	82.1249	-	11.3565	1	1	1	1	0	1	1	1	1	1	1	1	1	0.25	0	0	1	1	1	0.25	0.25	0.25	0.25	0.25	0.25	0.25	0.5	0.5	0.25	0	0.25
NCU00494		--	76.0269	9.56864	46.0862	1	1	1	1	1	1	1	1	1	1	1	1	1	0.25	0.25	0.25	1	1	1	0.5	0.25	0.25	0.25	0.25	0.25	0.25	0.25	0.25	0.25	0.25	0.25
NCU03036		Coiled-coil domain-containing protein MTMR15	179.824	-	114.959	1	1	1	1	1	1	1	1	1	1	1	1	1	0	0	0	1	1	1	0.5	0.25	0.5	0.25	0.25	0.25	0.25	0.25	0.25	0.25	0.25	0.25
NCU05262		--	15.3372	-	-	1	1	1	1	1	1	1	1	1	1	1	1	0	0	0	0	1	1	0	0	0	0	0	0	0	1	1	0	1	0	0
NCU04713		--	24.8861	-	-	1	1	1	1	1	1	1	1	1	1	0	1	1	0	0	1	1	1	0	0	0	0	0	0	0	1	1	0	0	0	0
NCU03725	vib-1	Transcription factor vib-1	39.3279	3.95861	-	1	1	1	1	1	1	1	1	1	1	1	1	1	1	0.5	0.5	1	1	0	0	0	0	0.5	0	0	1	1	0.5	0.5	0	0
NCU04729		--	38.1308	6.46852	-	1	1	1	1	1	1	1	1	1	1	1	1	1	1	0.5	0.5	1	0.5	0	0	0	0	0.5	0	0	1	1	0.5	0.5	0.5	0
NCU00035		O-acyltransferase	90.7959	38.7447	35.284	1	1	1	1	1	1	1	1	1	1	1	1	1	1	0.25	0.25	1	1	0	0.25	0.25	0.25	0.25	0.25	0.25	0.5	1	0.5	0.5	0.5	0.5
NCU09241		--	94.2676	-	-	1	1	1	1	1	1	1	1	1	1	1	1	1	1	0	0	1	1	0	0	0.25	0.5	0.5	0.25	0.25	0.5	1	0.5	1	0.5	0
NCU04645		DUF124 domain-containing protein	3.01773	-	-	1	1	1	1	1	0	1	1	1	1	1	1	1	1	0	0	1	1	0	0	0	0	0	0	0	1	1	0	0	1	1
NCU03211		--	15.0809	-	-	1	1	1	1	1	1	1	1	1	1	1	1	1	1	0	0	1	1	1	0	0	0	0	0	0	1	1	0	0	0	0
NCU16778		--	48.8239	-	18.6778	1	1	1	1	1	1	1	1	1	1	1	1	1	1	0	0	1	1	1	0.5	0	0	0.5	0	0	1	1	0.5	0.5	0.5	0.5
NCU02968		--	40.1308	16.2518	16.9208	1	1	1	1	1	1	1	1	1	1	1	1	1	1	0.5	0	1	1	1	0.5	0	0	0	0	0	0.5	0.5	0.5	0.5	0.5	0.5
NCU05990		Cell surface receptor/MFS transporter	68.9208	-	-	1	1	1	1	0	1	1	1	1	1	1	1	1	1	0	0	1	1	1	0	0	0	0	1	1	1	1	1	0.5	0.25	0
NCU00166		Isochorismatase domain-containing protein 2A	62.1739	-	-	1	1	1	1	0	1	1	1	1	1	1	1	1	1	0	0	1	1	1	0	0.5	0.5	0.5	1	0.5	1	1	0.5	0.5	0.5	0.25
NCU03158		Alpha/beta hydrolase	46.2076	-	-	1	1	1	1	1	1	1	1	1	1	1	1	1	1	0	0	1	1	1	0	0	0	1	1	1	1	1	0.5	0.5	0.5	0.5
NCU01975	cia30	Complex I intermediate-associated protein 30, mitochondrial	38.3979	-	-	1	1	1	1	1	1	1	1	1	1	1	1	1	1	0	1	1	1	1	0	1	0	1	1	1	1	1	1	0.5	1	0.5
NCU06473		ZIP metal ion transporter	50.4949	20.2218	-	1	1	1	1	1	1	1	1	1	1	1	1	1	1	0.5	0.5	1	1	1	0	1	0	0.5	0.5	0.5	1	1	1	1	0.25	0.25
NCU09460	nuo20.1	NADH:ubiquinone oxidoreductase 20.1kD subunit	18.2147	-	-	1	1	1	1	1	1	1	1	1	1	1	1	1	1	0	1	1	1	1	0	1	0	1	1	1	1	1	1	1	0	0
NCU00278		--	22.1549	-	-	1	1	1	1	1	1	1	1	1	1	1	1	1	1	0	1	1	1	1	0	1	0	0	0	1	1	1	0	0	0	0
NCU03297	ccp-1	Cytochrome c peroxidase, mitochondrial	162.119	100	-	1	1	1	1	1	1	1	1	1	1	1	1	1	1	0.5	0.5	1	1	1	0	1	1	0	0.25	1	1	1	0.5	0	0	0.25
NCU08002		Carnitine acetyl transferase	71.5528	39.2007	-	1	1	1	1	1	1	1	1	1	1	1	1	1	1	0.5	0.5	1	1	1	0	0.5	0.5	0.5	0.5	0.5	1	1	0.25	0.25	0	0
NCU10651		Chitin binding protein	59.585	23.0044	-	1	1	1	1	1	1	1	1	1	1	1	0	1	1	0.5	0.5	1	1	0.5	0	0.5	0.5	0.5	0.5	1	1	1	0	0	0	0
NCU07850	nor-1	NADPH oxidase regulator NoxR	91.4202	-	4.18709	1	1	1	1	1	1	1	1	1	1	1	1	1	1	0	0	1	1	1	0.25	1	0.5	0	1	1	1	0.25	0.25	0.25	0.25	0
NCU05837		Vacuolar protein sorting-associated protein 13a	32.8861	-	-	1	1	1	1	1	1	1	1	1	1	1	1	1	1	0	0	1	1	1	0	0.5	1	0	1	1	1	0.5	0	0	0	0
NCU09526		--	28.6778	-	-	1	1	1	1	1	1	1	1	1	1	1	1	1	1	0	0	1	1	1	0	1	0.5	0	1	1	1	1	0	0	0	0
NCU00311	vts1	Protein VTS1	100.658	22.8239	22.1549	1	1	1	1	1	1	1	1	1	1	1	1	1	1	0.5	0.5	1	1	1	0.5	1	0.5	0	1	1	0.5	0.5	0	0.25	0	0
NCU05313	mtp-2	Mitochondria fission 1 protein	57.9586	37.0269	32.4815	1	1	1	1	1	1	1	1	1	1	1	1	0	1	0.5	0.5	1	1	1	0.5	1	1	0	1	1	0.5	1	0	0.5	0.25	0.25
NCU02669	vps10	Vacuolar protein sorting/targeting protein 10	241.699	154.886	162.921	1	1	1	1	1	1	1	1	1	1	1	1	1	1	0.5	0.5	1	1	1	0.5	1	1	0	1	1	1	1	0.25	0.25	0.25	0
NCU09018		Glutaminyl-peptide cyclotransferase	87.2676	60.1675	-	1	1	1	1	1	1	1	1	1	1	1	1	1	1	0.5	0	1	1	1	0	0.5	0.5	0.5	0	1	0.25	1	0.25	1	0.5	0
NCU11249		Glutaminyl-peptide cyclotransferase	76.8239	52.8239	-	1	1	1	1	1	1	1	1	1	1	1	1	1	1	0.5	0	1	1	1	0	0.5	1	0.5	0	1	0.25	1	0.25	1	0.5	0
NCU08092		Nipsnap family protein	103.469	-	-	1	1	1	1	1	1	1	1	1	1	1	1	1	1	0	0	1	1	1	0	1	1	1	0	0.5	0.5	1	0	0.5	0.25	0
NCU00792		Branched-chain-amino-acid aminotransferase	79.8861	29.3979	30.4815	1	1	1	1	1	1	1	1	1	1	1	1	1	1	0.25	0.25	1	1	1	0.25	0.25	1	1	0.25	0.25	1	1	0.25	0.25	0.25	0.5
NCU03115	spa2	Spa2-like protein	130.119	28.8539	33.2007	1	1	1	1	1	1	1	1	1	1	1	1	1	1	0.25	0.25	1	1	1	0.25	0.25	1	1	0.5	0.5	0.5	0.5	0.25	0.25	0	0
NCU06175	pex3	Peroxisomal membrane protein	65.8861	24.4318	5.24413	1	1	1	1	1	1	1	1	1	1	1	1	1	1	0.25	0.5	1	1	1	0.25	0.5	0.5	1	0.5	0.5	0.5	0.5	0	0.25	0.25	0.25
NCU08003		RSC complex subunit	191.009	92.4089	110.143	1	1	1	1	1	1	1	1	1	1	1	1	1	1	0.25	0.25	1	1	1	0.25	0.5	0.5	1	0.5	0.5	0.5	0.5	0.25	0.5	0.25	0.25
NCU02453		--	14.6778	-	-	1	1	1	1	1	1	1	1	1	1	1	1	1	1	0	0	1	1	1	0	1	0	1	0	0	1	1	0	1	0	0
NCU09656		Carboxymethylenebutenolidase	8.01773	-	-	1	1	1	1	0	1	1	1	1	1	1	1	1	1	0	0	1	1	1	0	0	0	1	0	1	1	1	0	0	0	0
NCU07553		--	53.8861	-	-	1	1	1	1	1	1	1	1	1	1	1	1	1	1	0	0	1	1	1	0	0.5	0.5	1	0.5	1	1	1	0	0	0	0
NCU05964		Developmental regulator VosA	29.2924	-	-	1	1	1	1	1	1	1	1	1	1	1	1	1	1	0	0	1	1	1	0	0.5	0.5	1	0.5	1	1	1	0	0	0	0
NCU06834		ADAM protease ADM-B	57.8861	-	12.7696	1	1	1	1	1	1	1	1	1	1	1	1	1	1	0	0	1	1	0.5	0.25	1	0.5	1	0	1	1	0.5	0	0	0	0
NCU01731	ve-1	VeA-like protein	35.3372	-	-	1	1	1	1	1	1	1	1	1	1	1	1	1	1	0	0	1	1	1	0	1	1	1	0.5	1	1	1	0	0	0	0
NCU16336		3-hydroxyacyl-CoA dehydrogenase	7.20066	-	-	1	1	1	1	1	0	1	1	1	1	1	1	1	1	0	0	1	1	1	0	1	1	1	0	1	1	1	0	0	0	0
NCU07466		Cystathionine beta-synthase	33.1612	5.36653	-	1	1	1	1	1	1	1	1	1	1	1	1	1	1	0.5	1	1	1	0	0	0	0.5	1	1	1	1	1	0	0	1	0.5
NCU02565		--	148.456	13.6021	36.2757	1	1	1	1	1	1	1	1	1	1	1	1	1	1	0.25	1	1	1	0	0.25	0.5	1	1	1	1	1	1	0	0	0.25	0.25
NCU03388		Stomatin family protein	93.3665	-	56.0809	1	1	1	1	1	1	1	1	1	1	1	1	1	1	0	1	1	1	0.5	0.5	0	1	1	1	1	1	1	0.25	0.5	0.25	0.25
NCU07991		DUF292 domain-containing protein	55.2366	29.9586	17.1487	1	1	1	1	1	1	1	1	1	1	1	1	1	1	0.5	1	1	1	0	0.5	0	1	1	1	1	1	1	0	0.5	0.5	0.5
NCU01402		Indoleamine 2,3-dioxygenase	105.244	49.7212	-	1	1	1	1	1	1	1	1	1	1	1	1	1	1	0.5	0.5	1	1	0.5	0	0.25	0.25	1	0.5	0.5	1	1	0.5	0.5	0	0
NCU03108		Glutamate carboxypeptidase	220.62	119.796	76.2291	1	1	1	1	1	1	1	1	1	1	1	1	1	1	0.5	1	1	1	0.25	0.25	0	0.5	1	0.5	0.5	1	1	0.25	0.5	0.25	0.5
NCU05986		Sucrase/ferredoxin domain-containing protein	57.585	37.3565	-	1	1	1	1	1	1	1	1	1	1	1	1	1	1	0.5	1	1	1	0	0	0	1	0.25	0.5	0.5	1	0.5	0	0	0.25	0.25
NCU03991		O-acyltransferase	61.2757	34.4685	40.6576	1	1	1	1	1	1	1	1	1	1	1	1	1	1	0.5	1	1	1	0	0.5	0.5	0.5	0.5	0.5	0.5	0.5	0.5	0.25	0.25	0.25	0.25
NCU00436	uvs-5	GTPase FZO1	253.959	155.357	187.276	1	1	1	1	1	1	1	1	1	1	1	1	1	1	0.5	1	1	1	0.5	0.5	0.25	0.5	0.5	0.5	0.5	1	0.5	0.25	0	0	0.25
NCU09915	fsd-1	Female sexual development-1 protein, variant 1	24.0506	-	-	1	1	1	1	1	1	1	1	1	1	1	1	1	1	0	1	1	0	0	0	0	0	1	0	0	1	1	0.5	1	0	0
NCU01339		--	42.699	-	-	1	1	1	1	1	1	1	1	1	1	1	1	0	1	0	0.5	1	0	0	0	0	0.5	1	0	1	1	1	0	0	0	0.5
NCU07453		--	15.3279	-	-	1	1	1	1	1	1	1	1	1	1	1	1	1	1	0	0	1	1	1	0	1	0	1	0	1	0	1	0	1	1	1
NCU08925		Amine oxidase	11.5376	-	-	1	1	1	1	1	1	1	1	1	1	1	1	1	1	0	0	1	1	1	0	1	0	1	0	0	0	1	1	1	1	1
NCU10010		--	25.2924	3.31876	4.25964	1	1	1	1	1	1	1	1	1	1	1	1	1	0.5	0.5	0	1	1	1	0.5	1	0.5	1	1	1	0.5	1	1	0	1	1
NCU11348		NADH-ubiquinone oxidoreductase B18 subunit	31.7447	-	-	1	1	1	1	1	0	1	1	1	1	1	1	1	0	0	0	1	1	1	0	1	1	1	1	1	1	1	1	0.5	1	1
NCU10760		Jumonji domain-containing protein 5	48	-	-	1	1	1	1	1	1	1	1	1	1	1	1	1	1	0	0	1	1	1	0	1	0.5	0.5	1	0.5	1	1	1	1	1	1
NCU01006	cia84	Complex I intermediate-associated protein 84, mitochondrial	11.0269	-	-	1	1	1	1	1	1	1	1	1	1	1	1	1	1	0	0	1	1	1	0	1	0	1	1	1	1	1	1	1	1	1
NCU04393		3-hydroxyacyl-CoA dehydrogenase	85.5686	-	-	1	1	1	1	1	1	1	1	1	1	1	1	1	1	0	0	1	1	1	0	1	1	0.5	1	1	1	1	0.5	0.5	1	1
NCU09553		3-hydroxybutyryl CoA dehydrogenase	108.509	-	-	1	1	1	1	1	1	1	1	1	1	1	1	1	1	0	0	1	1	1	0	1	1	1	1	1	1	1	0.5	0.5	1	1
NCU01844		--	17.5086	-	-	1	1	1	1	1	1	1	1	1	1	1	1	1	1	0	0	1	1	1	0	1	1	1	1	1	1	1	1	1	1	1
NCU09885		Acyl-CoA dehydrogenase	34.041	-	-	1	1	1	1	1	1	1	1	1	1	1	1	1	1	0	0.5	1	1	1	0	1	1	1	1	1	1	1	1	1	1	1
NCU02127		Methylcrotonoyl-CoA carboxylase subunit beta	91.2518	6.17393	6.04576	1	1	1	1	1	1	1	1	1	1	1	1	1	1	0.25	0.25	1	1	1	0.25	1	1	1	1	1	1	1	1	1	1	1
NCU02126		Isovaleryl-CoA dehydrogenase	129.678	8	-	1	1	1	1	1	1	1	1	1	1	1	1	1	1	0.25	0.25	1	1	1	0	1	1	1	1	1	1	1	1	1	1	1
NCU01664		DUF974 domain-containing protein	14.9208	-	-	1	1	1	1	1	1	1	1	1	1	1	0	1	1	0	0	1	1	0	0	1	0	1	1	1	0	1	1	1	1	1
NCU06710		ClpTM1 domain-containing protein	68.0044	-	-	1	1	1	1	1	1	1	1	1	1	1	1	1	1	0	0	1	1	0	0	1	0.5	1	1	1	1	1	1	1	1	1
NCU06145		RING-6	44.4437	-	-	1	1	1	1	1	1	1	1	1	1	1	1	1	1	0	0	1	1	0	0	1	1	1	1	1	0.5	0.5	1	1	1	1
NCU07545		DUF1183 domain-containing protein	28.3188	-	-	1	1	1	1	1	1	1	1	1	1	1	1	1	1	0	0	1	1	1	0	1	1	1	0	1	0	1	1	1	1	0
NCU02679		Carboxylesterase	66	-	36.7959	1	1	1	1	1	1	1	1	1	1	1	1	1	1	0	0	1	1	1	0.5	1	1	1	1	1	0.25	1	1	1	1	0.25
NCU04930		--	47.7212	-	19	1	1	1	1	1	1	1	1	1	1	1	1	1	1	0	0	1	1	1	0.5	1	1	1	1	1	0.5	1	1	1	1	0
NCU01839		Carboxylesterase	18.6778	-	-	1	1	1	1	1	1	1	1	1	1	1	1	1	1	0	0	1	1	1	0	1	1	1	1	1	0	1	1	1	1	0
NCU09575		Sterol esterase	77.0362	-	35.0862	1	1	1	1	1	1	1	1	1	1	1	1	1	1	0	0	1	1	1	0.25	1	1	1	1	1	0.25	1	1	1	0.5	0.25
NCU08375	cnxg-0	Molybdopterin synthase sulfur carrier subunit	18.4815	-	-	1	1	1	1	1	1	1	0	1	1	0	1	1	0	0	0	1	1	1	0	0	0	0	1	1	0	1	0	1	1	1
NCU04498		--	7.74473	-	-	1	1	1	1	1	1	1	1	1	1	1	1	1	1	0	0	1	1	0	0	0	0	1	1	1	1	1	0	1	1	1
NCU04474		Sulfite oxidase	67.6576	-	-	1	1	1	1	0	1	1	1	1	1	1	1	1	1	0	0	1	1	1	0	0	0.5	0.5	1	1	0.5	0.5	0	1	1	1
NCU20780	usb1	U6 snRNA phosphodiesterase	6.02687	-	-	1	1	1	1	1	1	1	0	1	1	0	1	1	1	0	0	1	1	1	0	0	0	1	1	1	0	1	0	1	1	1
NCU04874	aod-3	Alternative oxidase	114.921	-	-	1	1	1	1	1	1	1	1	1	1	1	1	1	1	0	1	1	1	1	0	0	0.5	1	1	1	0.5	0.5	1	0	0.5	0.5
NCU07953	aod-1	Alternative oxidase, mitochondrial	108.553	-	-	1	1	1	1	1	1	1	1	1	1	1	1	1	1	0	1	1	1	1	0	0	0.5	1	1	1	0.5	1	1	0	0.5	1
NCU03439		--	110.796	-	4.19382	1	1	1	1	1	1	1	1	1	1	1	1	1	1	0	1	1	1	1	0.25	0	1	1	1	1	1	1	1	1	1	0.5
NCU04228		Phytanoyl-CoA dioxygenase	64.2596	-	-	1	1	1	1	0	1	1	1	1	1	1	1	1	1	0	1	1	1	1	0	0	1	1	1	1	0.25	1	0.5	0.5	0.5	0.5
NCU02743		Vacuolar protein sorting protein 26	179.328	90.284	136.77	1	1	1	1	1	1	1	1	1	1	1	1	1	1	0.25	0.5	1	1	1	0.5	0	1	1	1	1	0.5	1	0.5	0.5	0.5	0.5
NCU03170	nit-8	Molybdopterin synthase catalytic subunit	55.041	-	-	1	1	1	1	1	1	1	1	1	1	1	0	1	1	0	0	1	1	1	0	0	0	1	1	1	0	1	1	1	1	1
NCU09517		--	40.0315	-	-	1	1	1	1	1	1	1	1	1	1	1	1	1	0	0	0.5	1	1	1	0	0	0.5	1	1	1	1	1	1	1	1	1
NCU00498		Molybdenum cofactor biosynthesis protein 1 B	141.678	-	-	1	1	1	1	1	1	1	1	1	1	1	1	1	1	0	0	1	1	1	0	0	0.5	0.5	1	1	1	1	1	1	1	1
NCU17186		--	57.7212	-	-	1	1	1	1	1	1	1	1	1	1	1	1	1	1	0	0	1	1	1	0	0	1	1	1	1	1	1	1	1	1	1
NCU11406		MOSC domain-containing protein	30.585	-	-	1	1	1	1	1	1	1	1	1	1	1	1	1	1	0	0	1	1	1	0	0	0.5	1	1	1	1	0.5	1	1	1	1
NCU04633		RING finger protein	76.7959	30.699	54.585	1	1	1	1	1	1	1	1	1	1	1	1	1	1	0.25	0.25	1	1	1	0.5	1	1	1	1	1	0.25	1	1	1	0.5	1
NCU07663		GRF zinc finger domain-containing protein	27.4949	-	-	1	1	1	1	1	1	1	1	1	1	1	1	1	1	0	0	1	1	1	0	1	1	1	1	1	0	1	1	1	0	1
NCU05807		Isochorismatase family protein	11.3872	-	-	1	1	1	1	1	1	1	1	1	1	1	1	1	1	0	0	1	1	1	0	1	1	1	1	1	0	1	1	1	0	1
NCU00595		Ubiquitin thiolesterase	13.0655	-	-	1	1	1	1	1	0	1	1	1	1	1	1	1	1	0	0	1	1	1	0	0	1	1	1	1	0	1	1	1	0	1
NCU06698	gnn	Glycogenin, variant	48.2441	18.7959	-	1	1	1	1	1	1	1	1	1	1	1	1	1	1	0.5	0.5	1	1	1	0	0.5	1	0.5	1	1	0.5	1	1	1	0	0.5
NCU06931		Sulfite oxidase	73.7212	-	-	1	1	1	1	0	1	1	1	1	1	1	1	1	1	0	0	1	1	1	0	0	1	1	1	1	0.5	1	0	1	1	1
NCU09746		Gephyrin	157.319	-	-	1	1	1	1	1	1	1	1	1	1	1	1	1	1	0	0	1	1	1	0	0	1	1	1	1	1	1	0.25	1	0.5	1
NCU03295		4-coumarate-CoA ligase 1	168.31	56.5376	62.1024	1	1	1	1	1	1	1	1	1	1	1	1	1	1	0.25	0.25	1	1	1	0.25	0.25	1	0.5	0.5	1	1	1	0.25	0.25	0.5	0.5
NCU00677		Phenylacetyl-CoA ligase	94.3665	36.8239	38.5376	1	1	1	1	1	1	1	1	1	1	1	1	1	1	0.25	0.25	1	1	1	0.25	0.25	1	1	1	1	1	1	0.25	0.25	0.5	0.5
NCU02485		--	165.187	60.6198	62.8861	1	1	1	1	1	1	1	1	1	1	1	1	1	1	0.25	0.25	1	1	1	0.25	0.5	1	1	1	1	1	1	0.25	0.25	1	0.5
NCU01636		2-hydroxychromene-2-carboxylate isomerase	23.4685	-	-	1	1	1	1	0	1	1	1	1	1	1	0	1	1	0	0	1	0	1	0	1	1	1	0	0	0	1	1	1	0	0
NCU12111		--	7.35655	-	-	1	1	1	1	1	1	1	0	1	0	1	1	1	1	0	0	1	1	0	0	1	1	1	0	0	0	1	0	1	1	0
NCU10291	B4B2.090	0	25.3768	-	-	1	1	1	1	0	1	1	1	1	1	1	1	1	1	0	0	1	0	0	0	0	1	0	1	1	0	1	0	0.5	0.5	1
NCU09193		--	41.0315	-	-	1	1	1	1	1	1	1	0	0	1	1	1	1	1	0	0	1	1	0	0	1	1	0	1	1	0	1	0	0	0	0
NCU07577		Zinc finger containing protein	23.7696	-	-	1	1	1	1	1	1	1	1	1	1	1	1	1	1	0	0	1	1	0	0	1	1	0	1	1	0	1	0	0.5	1	0.5
NCU07468		NAD dependent epimerase/dehydratase	64.4815	4.74473	-	1	1	1	1	1	1	1	1	1	1	1	1	1	1	0.25	0.25	1	0	0	0	1	0	0	1	1	1	1	1	0	1	0.25
NCU09204		--	50.4437	23.2596	28.3565	1	1	1	1	1	1	1	1	1	1	1	1	1	1	0.5	0.5	1	1	0	0.5	0.5	0	1	1	1	0	1	0	0	0.5	0
NCU10865		--	3.40894	-	-	1	1	1	1	1	1	1	1	1	1	1	1	1	1	0	0	1	0	0	0	1	0	1	1	1	0	1	0	1	1	0
NCU00026		--	39.3979	-	-	1	1	1	1	1	1	1	1	1	0.5	1	1	1	1	0	0	1	0	0	0	1	0	1	1	0.5	0	0.5	0	0	0	0.5
NCU04099		Alpha-methylacyl-CoA racemase	119.013	-	-	1	1	1	1	0	1	1	1	1	1	1	1	1	1	0	0.25	1	1	0.5	0	0.25	1	1	0.25	0.5	1	0.25	0.25	1	0.25	0
NCU08783		Epoxide hydrolase	67.4559	6.52288	-	1	1	1	1	1	1	1	1	1	1	1	1	1	1	0.25	0	1	1	1	0	0	1	1	0.25	1	1	0	1	1	0	0.25
NCU09034		Mandelate racemase/muconate lactonizing enzyme family protein	18.0862	-	-	1	1	1	1	0	1	1	1	1	1	1	1	1	1	0	0	1	1	0	0	0	1	1	0	1	1	0	1	1	0	0
NCU08145		Succinyl-CoA:3-ketoacid-coenzyme A transferase	167.194	-	-	1	1	1	1	1	1	1	1	1	1	1	1	1	1	0	1	1	1	0.25	0	1	1	1	1	1	0	0	1	1	1	0
NCU06417		Uracil-5-carboxylate decarboxylase	101.569	-	-	1	1	1	1	0	1	1	1	1	1	1	1	1	1	0	0	1	1	0	0	0	1	1	1	0.25	0	0.25	0.5	0.5	0.5	0
NCU09844		Amidohydrolase	48.699	-	-	1	1	1	1	0	1	1	1	1	1	1	1	1	1	0	0	1	1	0	0	0	1	1	1	1	0	0.5	1	1	1	0
NCU06058		Amidohydrolase 2	44.5229	-	-	1	1	1	1	0	1	1	1	1	1	1	1	1	1	0	0	1	1	0	0	0	1	1	1	0.5	0	1	1	1	1	0
NCU09014		Cleavage and polyadenylation specificity factor subunit 5	36.6021	-	-	1	1	1	1	1	1	1	1	1	1	1	1	1	1	0	0	1	0	0	0	1	1	1	1	1	1	1	0	1	0.5	1
NCU03087		Diploid state maintenance protein chpA	63.6383	-	-	1	1	1	1	1	1	1	1	1	1	1	1	1	1	0	0	1	0	0	0	1	0.5	1	1	0.5	1	0	0.5	1	0	0.5
NCU01549		--	8.4318	-	-	1	1	1	1	1	1	1	1	1	0	1	1	1	1	0	0	1	1	0	0	1	1	1	1	1	1	1	0	1	0	0
NCU01176		--	22.0969	-	-	1	1	1	1	1	1	1	1	1	1	1	1	1	1	0	0	1	0	0	0	1	0	1	1	1	1	1	0	1	0	0
NCU04750		--	55.4202	-	-	1	1	1	1	0	1	1	1	1	1	1	1	1	1	0	0.25	1	1	0	0	1	0	1	1	1	1	1	0	0.5	0.25	0.5
NCU01360	nuo11.5	NADH:ubiquinone oxidoreductase 11.5kD subunit	8.08092	-	-	1	1	1	1	1	1	1	1	1	1	1	1	1	1	0	0	1	1	0	0	1	1	1	1	1	1	0	0	0	1	1
NCU03967	vvd	Vivid PAS protein VVD	56.3188	-	-	1	1	1	1	1	1	1	1	1	1	1	1	1	1	0	0	1	1	0	0	1	1	1	1	1	1	0	0	0.25	0	1
NCU03093	nuo-12.3	NADH-ubiquinone oxidoreductase 12 kDa subunit, mitochondrial	18.0132	-	-	1	1	1	1	1	1	1	1	1	1	1	1	0	1	0	0	1	1	0	0	1	1	1	1	1	1	0	0	0	0	1
NCU04753	nuo11.6	NADH:ubiquinone oxidoreductase 11.6kD subunit	16.2366	-	-	1	1	1	1	1	1	1	1	1	1	1	1	1	1	0	0	1	1	0	0	1	1	1	1	1	1	0	0	0	0	1
NCU03316	palc-1	pH-response regulator protein palC	19.1427	-	-	1	1	1	1	1	1	1	1	1	1	1	1	1	1	0	0	1	1	0	0	1	1	1	1	1	1	0	0	0	0	1
NCU07268		--	45.6021	-	-	1	1	1	1	1	1	1	1	1	1	1	1	1	1	0	0	1	1	0	0	1	1	1	0.5	1	1	0	0	0.5	0	1
NCU02356	wc-1	White collar 1 protein	104.796	-	-	1	1	1	1	1	1	1	1	1	1	1	1	1	1	0	0	1	1	0	0	1	1	1	0.5	1	1	0	0	0.25	0	0.5
NCU10075		--	52.7212	-	-	1	1	1	1	1	1	1	1	1	1	1	1	1	1	0	0	1	1	0	0	1	1	1	1	1	0	0	0	0.5	1	0.5
NCU05192		O-methyltransferase	49.1549	-	-	1	1	1	1	1	1	1	1	1	1	1	1	1	1	0	0	1	1	0	0	1	1	1	1	1	0	0	0	0.5	1	1
NCU02328		O-methyltransferase	46.2596	-	-	1	1	1	1	1	1	1	1	1	1	1	1	1	1	0	0	1	1	0	0	1	1	1	1	1	0	0	0	0.5	1	1
NCU05039		--	37.2518	-	-	1	1	1	1	1	1	1	1	1	1	1	1	1	1	0	0.5	1	1	0	0	1	1	1	1	1	0	0	0	1	1	1
NCU07818		--	35.4949	-	-	1	1	1	1	1	1	1	1	1	1	1	1	1	1	0	0	1	1	0	0	1	1	1	1	1	0.5	0	0	1	1	1
NCU05855		O-methyltransferase	29.8861	-	-	1	1	1	1	1	1	1	1	1	1	1	1	1	1	0	0	1	1	0	0	1	1	1	1	1	0	0	0	1	1	1
NCU09637		Sterigmatocystin 8-O-methyltransferase	27.699	-	-	1	1	1	1	1	1	1	1	1	1	1	1	1	1	0	0	1	1	0	0	1	1	1	1	1	0	0	0	1	1	1
NCU01177		NAD dependent epimerase/dehydratase	38.1487	-	-	1	1	1	1	1	1	1	1	1	1	1	1	1	1	0	0	1	1	0	0	1	1	1	1	1	1	0	0	1	1	0
NCU02764	Rsp	Round spore	14.0132	-	-	1	1	1	1	1	1	1	1	1	1	1	1	1	1	0	0	1	1	0	0	1	0	1	1	1	1	0	0	1	1	0
NCU05499		Homogentisate 1,2-dioxygenase	170.553	-	-	1	1	1	1	0	1	1	1	1	1	1	1	1	1	0	0	1	1	0	0	0	1	1	0	0.5	1	1	1	1	1	1
NCU05537		Fumarylacetoacetase	126.699	-	-	1	1	1	1	0	1	1	1	1	1	1	1	1	1	0	0	1	0	0	0	0	0	1	0	0	1	1	1	1	1	1
NCU03790		--	20.1612	-	-	1	1	1	1	1	1	1	1	1	1	1	1	1	1	0	1	1	1	0	0	0	0	0	0	0	1	0	1	1	1	1
NCU03356		--	19.5229	-	-	1	1	1	1	1	1	1	1	1	1	1	1	1	1	0	0	1	1	0	0	0	0	0	1	0	1	1	1	1	1	1
NCU03898		ESCRT-II complex component	49.9586	26.8239	27.4318	1	1	1	1	1	0	1	1	1	0	1	1	1	1	0.5	1	1	1	1	0.5	1	0.5	1	0.5	0.5	1	0.25	1	1	1	1
NCU02974		--	55.0044	11.3372	34.3468	1	1	1	1	1	0	1	1	1	0	1	1	1	1	0.25	0.5	1	1	1	0.5	0	0.5	0.25	1	0.5	1	1	1	1	0.5	1
NCU02726		Ethanolamine kinase	64.4089	31.3188	18.1079	1	1	1	1	1	1	1	1	1	1	1	1	1	1	0.5	1	1	0.5	1	0.25	0.25	0.25	0.25	0.5	0.5	1	1	1	1	1	1
NCU03639		Lipase, variant	54.9586	32.8539	-	1	1	1	1	1	1	1	1	1	1	1	1	1	1	0.5	1	1	0.5	1	0	0.25	0.25	0.5	1	1	1	1	1	0.5	1	1
NCU01121		--	56.0809	31.6383	27.3872	1	1	1	1	1	1	1	1	1	1	1	1	1	0.5	0.5	0.5	1	0.5	1	0.5	0.5	0.5	0.5	0.5	1	1	1	0.5	1	1	1
NCU08603		Ankyrin repeat protein	44.7212	14.6576	19.6021	1	1	1	1	1	1	1	1	1	1	1	1	1	1	0.5	0.5	1	0.5	1	0.5	0.5	0.5	0.5	0.5	1	1	1	1	1	1	1
NCU03244		WD repeat protein	95.4559	66.3565	72.6576	1	1	1	1	1	1	1	1	1	1	1	1	1	1	0.5	0.5	1	1	1	0.5	0.5	0.5	0.5	1	1	1	1	1	1	1	1
NCU09613		--	54.4949	22.1024	27.5086	1	1	1	1	1	1	1	1	1	1	1	1	1	1	0.5	0.5	1	0.5	1	0.5	0.5	0.5	0.5	1	1	1	1	1	1	1	1
NCU05833		--	51.5229	22.8539	21.699	1	1	1	1	1	1	1	1	1	1	1	1	1	0.5	0.5	0.5	1	0.5	1	0.5	0.5	0.5	0.5	1	1	1	1	1	1	1	1
NCU05856		--	45.2676	19.9586	19.5086	1	1	1	1	1	1	1	1	1	1	1	1	1	0.5	0.5	0.5	1	0.5	1	0.5	0.5	0.5	0.5	1	1	1	1	1	1	1	1
NCU07098		--	56.699	29.3665	29.6778	1	1	1	1	1	1	1	1	1	1	1	1	1	0.5	0.5	0.5	1	0.5	1	0.5	0.5	0.5	0.5	1	1	1	1	1	1	1	1
NCU06530		Palmitoyl-protein thioesterase	90.1805	-	65.2596	1	1	1	1	1	1	1	1	1	1	1	1	1	1	0	1	1	1	1	0.5	0	0.5	1	0	1	0.25	1	1	1	1	0.5
NCU04788		Cytosolic Fe-S cluster assembling factor NBP35	68.8239	32.9208	32.4318	1	1	1	1	1	1	1	1	1	1	1	1	1	1	0.5	1	1	1	1	0.5	0.5	0.5	0.5	0.5	0.5	0.5	1	0.5	1	1	1
NCU07021		Peptide chain release factor 3	139.42	99.0969	93.1938	1	1	1	1	1	1	1	1	1	1	1	1	1	1	0.5	1	1	1	1	0.5	0.5	0.5	0.5	0.5	0.5	1	1	1	1	1	1
NCU01575		SNARE complex subunit	36.3468	6.85387	13	1	1	1	1	1	1	1	1	1	1	1	1	1	1	0.5	0.5	1	1	1	0.5	0.5	0.5	0.5	1	1	0.5	1	1	0.5	1	0.5
NCU07361	csn-4	COP9 signalosome complex subunit 4	125.658	18.7959	15.4949	1	1	1	1	1	1	1	1	1	1	1	1	1	1	0.25	0.25	1	1	1	0.25	0.5	1	0.5	0.25	1	0.5	1	1	1	1	1
NCU05525		DUF833 domain-containing protein	43.6198	17.699	-	1	1	1	1	0	1	1	1	1	1	1	1	1	1	0.5	1	1	1	0	0	0.5	0.5	0.5	0.5	0.5	0	1	0.5	1	0.5	0.5
NCU09220	apg-13	Vacuolar fusion protein mon1	115.959	52.5686	50.3565	1	1	1	1	1	1	1	1	1	1	1	1	1	1	0.5	0.5	1	1	0.5	0.5	0.25	0.25	0	0.5	0.25	1	1	1	0.5	0.5	0.5
NCU11371		COBW domain-containing protein 1	84.8861	61.0044	57.4318	1	1	1	1	1	1	1	1	1	1	1	1	1	1	0.5	0.5	1	1	1	0.5	0.5	0.5	0.25	0.5	0.5	0.25	1	1	1	0.5	0.5
NCU09139		Tubulin-specific chaperone	71.301	35.284	41.7212	1	1	1	1	1	1	1	1	1	1	1	1	1	1	0.5	0.5	1	1	0.5	0.5	0.5	0.25	0.25	0.25	0.5	0.25	1	0.5	1	0.25	0.5
NCU08892		--	33.4815	-	9.88606	1	1	1	1	1	1	1	1	1	1	1	1	1	0	0	0.5	1	0	1	0.5	1	1	0.5	1	1	0	0.5	0.5	1	1	0.5
NCU11286		--	11.7447	-	-	1	1	1	1	1	0	0	1	1	1	1	1	1	0	0	0	1	0	0	0	0	1	0	1	1	1	0	1	1	1	1
NCU01897		--	5.74473	-	-	1	1	1	1	1	1	1	1	1	1	1	1	1	1	0	0	1	0	0	0	0	0	0	1	0	0	1	1	1	0	0
NCU05555		--	14.0506	-	-	1	1	1	1	1	1	1	1	1	1	1	1	1	1	0	0	1	0	0	0	0	0	1	1	1	0	0	1	0	0	1
